# Supplementary material for: (2-Acetyl­phenolato)(2-{1-[2-(morpholin-4-yl)ethyl­imino]­eth­yl}phenolato)(thio­cyanato-κN)­cobalt(III)
Source: Acta Crystallogr Sect E Struct Rep Online. 2011 Jun 30;67(Pt 7):m1008. doi: 10.1107/S1600536811025116 (PMC3151850; doi:10.1107/S1600536811025116)
Supplement: Supplementary file 1 [file e-67-m1008-sup1.cif]

##############################################################################
#                                                                            #
# This CIF contains the data in a paper accepted for publication in          #
# Acta Crystallographica Section E. It conforms to the requirements of       #
# Notes for Authors for Acta Crystallographica Section E, and has been       #
# peer reviewed under the auspices of the IUCr Commission on Journals.       #
#                                                                            #
# Full details of the Crystallographic Information File format               #
# are given in the paper "The Crystallographic Information File (CIF):       #
# a New Standard Archive File for Crystallography" by S. R. Hall, F. H.      #
# Allen and I. D. Brown [Acta Cryst. (1991), A47, 655-685].                  #
#                                                                            #
# The current version of the core CIF dictionary is obtainable from          #
# ftp://ftp.iucr.org/pub/cif_core.dic.                                       #
#                                                                            #
# Software is freely available for graphical display of the structure(s)     #
# in this CIF. For information consult the CIF software page                 #
# http://www.iucr.org/resources/cif/software.                                #
#                                                                            #
# This file may be used for bona fide research purposes within the           #
# scientific community so long as proper attribution is given to the journal # 
# article from which it was obtained.                                        #
#                                                                            #
##############################################################################
data_global
_audit_creation_method     'form.cif (version 2.0)'
_journal_data_validation_number     ?
_journal_date_recd_electronic     2011-06-23
_journal_date_accepted     2011-06-26
_journal_name_full     'Acta Crystallographica, Section E'
_journal_year     2011
_journal_volume     67
_journal_issue      7
_journal_page_first     m1008
_journal_page_last     m1008
_journal_paper_category     QM
_journal_coeditor_code     HB5932
_publ_contact_author_name     'Dr. Chen-Yi Wang'
_publ_contact_author_address
;
Department of Chemistry
Huzhou University
Huzhou 313000
People's Republic of China
;
_publ_contact_author_email     chenyi_wang@163.com
_publ_contact_author_fax     ?
_publ_contact_author_phone     ?
_publ_section_title
;\
(2-Acetylphenolato)(2-{1-[2-(morpholin-4-yl)ethylimino]ethyl}phenolato)\
(thiocyanato-\k<i>N</i>)cobalt(III)
;
loop_
    _publ_author_name
    _publ_author_address
    'Chen-Yi Wang'
;
Department of Chemistry
Huzhou University
Huzhou 313000
People's Republic of China
;
data_I
_audit_creation_method     SHELXL-97
_chemical_name_systematic
;
(2-Acetylphenolato)(2-{1-[2-(morpholin-4-
yl)ethylimino]ethyl}phenolato)(thiocyanato-\k<i>N</i>)cobalt(III)
;
_chemical_name_common     ?
_chemical_formula_moiety     'C23 H26 Co N3 O4 S'
_chemical_formula_sum     'C23 H26 Co N3 O4 S'
_chemical_formula_iupac     '[Co (C14 H19 N2 O2) (C8 H7 O2) (N C S)]'
_chemical_formula_weight     499.46
_chemical_melting_point     ?
_symmetry_cell_setting     monoclinic
_symmetry_space_group_name_H-M     'P 21/c'
loop_
    _symmetry_equiv_pos_as_xyz
    'x, y, z'
    '-x, y+1/2, -z+1/2'
    '-x, -y, -z'
    'x, -y-1/2, z-1/2'
_cell_length_a     8.145(2)
_cell_length_b     15.801(2)
_cell_length_c     17.702(3)
_cell_angle_alpha     90.00
_cell_angle_beta     102.687(3)
_cell_angle_gamma     90.00
_cell_volume     2222.6(7)
_cell_formula_units_Z     4
_cell_measurement_reflns_used     2215
_cell_measurement_theta_min     2.51
_cell_measurement_theta_max     24.53
_cell_measurement_temperature     298(2)
_exptl_crystal_description     block
_exptl_crystal_colour     brown
_exptl_crystal_size_max     0.32
_exptl_crystal_size_mid     0.30
_exptl_crystal_size_min     0.28
_exptl_crystal_density_diffrn     1.493
_exptl_crystal_density_meas     ?
_exptl_crystal_density_method     'not measured'
_exptl_crystal_F_000     1040
_exptl_absorpt_coefficient_mu     0.902
_exptl_absorpt_correction_type     multi-scan
_exptl_absorpt_process_details     '(SADABS; Sheldrick, 1996)'
_exptl_absorpt_correction_T_min     0.761
_exptl_absorpt_correction_T_max     0.786
_exptl_special_details
;
;
_diffrn_ambient_temperature     298(2)
_diffrn_radiation_type     MoK\a
_diffrn_radiation_wavelength     0.71073
_diffrn_radiation_source     'fine-focus sealed tube'
_diffrn_radiation_monochromator     graphite
_diffrn_measurement_device_type     'Bruker SMART CCD'
_diffrn_measurement_method     \w
_diffrn_detector_area_resol_mean     ?
_diffrn_reflns_number     13159
_diffrn_reflns_av_R_equivalents     0.0465
_diffrn_reflns_av_sigmaI/netI     0.0589
_diffrn_reflns_theta_min     2.56
_diffrn_reflns_theta_max     26.50
_diffrn_reflns_theta_full     26.50
_diffrn_measured_fraction_theta_max     0.994
_diffrn_measured_fraction_theta_full     0.994
_diffrn_reflns_limit_h_min     -10
_diffrn_reflns_limit_h_max     9
_diffrn_reflns_limit_k_min     -15
_diffrn_reflns_limit_k_max     19
_diffrn_reflns_limit_l_min     -21
_diffrn_reflns_limit_l_max     22
_diffrn_standards_number     0
_diffrn_standards_interval_count     .
_diffrn_standards_interval_time     .
_diffrn_standards_decay_%     ?
_refine_special_details
;
Refinement of <i>F</i>^2^ against ALL reflections. The weighted <i>R</i>-factor
<i>wR</i> and goodness of fit <i>S</i> are based on <i>F</i>^2^, conventional
<i>R</i>-factors <i>R</i> are based on <i>F</i>, with <i>F</i> set to zero for
negative <i>F</i>^2^. The threshold expression of <i>F</i>^2^ >
\s(<i>F</i>^2^) is used only for calculating <i>R</i>-factors(gt) <i>etc</i>.
and is not relevant to the choice of reflections for refinement.
<i>R</i>-factors based on <i>F</i>^2^ are statistically about twice as large
as those based on <i>F</i>, and <i>R</i>- factors based on ALL data will be
even larger.
;
_reflns_number_total     4588
_reflns_number_gt     2764
_reflns_threshold_expression     I>2\s(I)
_refine_ls_structure_factor_coef     Fsqd
_refine_ls_matrix_type     full
_refine_ls_R_factor_all     0.0872
_refine_ls_R_factor_gt     0.0408
_refine_ls_wR_factor_gt     0.0844
_refine_ls_wR_factor_ref     0.1006
_refine_ls_goodness_of_fit_ref     1.027
_refine_ls_restrained_S_all     1.027
_refine_ls_number_reflns     4588
_refine_ls_number_parameters     291
_refine_ls_number_restraints     0
_refine_ls_hydrogen_treatment     constr
_refine_ls_weighting_scheme     calc
_refine_ls_weighting_details
         'calc w=1/[\s^2^(Fo^2^)+(0.0387P)^2^+0.1364P] where P=(Fo^2^+2Fc^2^)/3'
_atom_sites_solution_hydrogens     geom
_atom_sites_solution_primary     direct
_atom_sites_solution_secondary     difmap
_refine_ls_shift/su_max     0.000
_refine_ls_shift/su_mean     0.000
_refine_diff_density_max     0.242
_refine_diff_density_min     -0.217
_refine_ls_extinction_method     none
_refine_ls_extinction_coef     ?
loop_
    _atom_type_symbol
    _atom_type_description
    _atom_type_scat_dispersion_real
    _atom_type_scat_dispersion_imag
    _atom_type_scat_source
    'C' 'C' 0.0033 0.0016
                         'International Tables Vol C Tables 4.2.6.8 and 6.1.1.4'
    'H' 'H' 0.0000 0.0000
                         'International Tables Vol C Tables 4.2.6.8 and 6.1.1.4'
    'N' 'N' 0.0061 0.0033
                         'International Tables Vol C Tables 4.2.6.8 and 6.1.1.4'
    'O' 'O' 0.0106 0.0060
                         'International Tables Vol C Tables 4.2.6.8 and 6.1.1.4'
    'S' 'S' 0.1246 0.1234
                         'International Tables Vol C Tables 4.2.6.8 and 6.1.1.4'
    'Co' 'Co' 0.3494 0.9721
                         'International Tables Vol C Tables 4.2.6.8 and 6.1.1.4'
_computing_data_collection     'SMART (Bruker, 1998)'
_computing_cell_refinement     'SAINT (Bruker, 1998)'
_computing_data_reduction     'SAINT (Bruker, 1998)'
_computing_structure_solution     'SHELXS97 (Sheldrick, 2008)'
_computing_structure_refinement     'SHELXL97 (Sheldrick, 2008)'
_computing_molecular_graphics     'SHELXTL (Sheldrick, 2008)'
_computing_publication_material     'SHELXTL (Sheldrick, 2008)'
loop_
    _atom_site_type_symbol
    _atom_site_label
    _atom_site_fract_x
    _atom_site_fract_y
    _atom_site_fract_z
    _atom_site_U_iso_or_equiv
    _atom_site_adp_type
    _atom_site_calc_flag
    _atom_site_refinement_flags
    _atom_site_occupancy
    _atom_site_symmetry_multiplicity
    _atom_site_disorder_assembly
    _atom_site_disorder_group
    Co Co1 0.10480(5) 0.75033(2) 0.40903(2) 0.04240(14) Uani d . 1 1 . .
    N N1 0.2071(3) 0.84863(14) 0.45991(14) 0.0451(6) Uani d . 1 1 . .
    N N2 0.2519(3) 0.76544(13) 0.32944(13) 0.0423(6) Uani d . 1 1 . .
    N N3 -0.0691(3) 0.81713(16) 0.34625(15) 0.0553(7) Uani d . 1 1 . .
    O O1 0.0119(2) 0.64890(12) 0.35843(11) 0.0511(5) Uani d . 1 1 . .
    O O2 0.2783(2) 0.69333(11) 0.47566(10) 0.0445(5) Uani d . 1 1 . .
    O O3 -0.0305(2) 0.73184(12) 0.47967(12) 0.0545(6) Uani d . 1 1 . .
    O O4 0.3888(3) 0.69744(15) 0.20174(14) 0.0762(7) Uani d . 1 1 . .
    S S1 -0.30242(11) 0.92290(6) 0.25423(5) 0.0708(3) Uani d . 1 1 . .
    C C1 0.1654(3) 0.55174(17) 0.45072(16) 0.0406(7) Uani d . 1 1 . .
    C C2 0.1808(4) 0.46685(18) 0.47754(18) 0.0481(7) Uani d . 1 1 . .
    H H2 0.1094 0.4261 0.4501 0.058 Uiso calc R 1 1 . .
    C C3 0.2958(4) 0.44293(19) 0.54166(18) 0.0542(8) Uani d . 1 1 . .
    H H3 0.3012 0.3870 0.5585 0.065 Uiso calc R 1 1 . .
    C C4 0.4056(4) 0.5034(2) 0.58189(17) 0.0510(8) Uani d . 1 1 . .
    H H4 0.4868 0.4873 0.6251 0.061 Uiso calc R 1 1 . .
    C C5 0.3955(3) 0.58572(18) 0.55864(16) 0.0432(7) Uani d . 1 1 . .
    H H5 0.4701 0.6249 0.5866 0.052 Uiso calc R 1 1 . .
    C C6 0.2756(3) 0.61332(18) 0.49350(16) 0.0399(7) Uani d . 1 1 . .
    C C7 0.0426(3) 0.57306(18) 0.38210(17) 0.0429(7) Uani d . 1 1 . .
    C C8 -0.0548(4) 0.50563(19) 0.33162(17) 0.0603(9) Uani d . 1 1 . .
    H H8A -0.1453 0.5311 0.2947 0.090 Uiso calc R 1 1 . .
    H H8B -0.0997 0.4662 0.3631 0.090 Uiso calc R 1 1 . .
    H H8C 0.0185 0.4763 0.3047 0.090 Uiso calc R 1 1 . .
    C C9 -0.0742(4) 0.79083(19) 0.52384(16) 0.0465(7) Uani d . 1 1 . .
    C C10 -0.2153(4) 0.7738(2) 0.55482(18) 0.0576(9) Uani d . 1 1 . .
    H H10 -0.2744 0.7236 0.5419 0.069 Uiso calc R 1 1 . .
    C C11 -0.2673(4) 0.8297(2) 0.60370(19) 0.0673(9) Uani d . 1 1 . .
    H H11 -0.3606 0.8169 0.6239 0.081 Uiso calc R 1 1 . .
    C C12 -0.1830(5) 0.9046(2) 0.62323(19) 0.0711(10) Uani d . 1 1 . .
    H H12 -0.2208 0.9431 0.6553 0.085 Uiso calc R 1 1 . .
    C C13 -0.0427(4) 0.9222(2) 0.59514(17) 0.0614(9) Uani d . 1 1 . .
    H H13 0.0156 0.9722 0.6100 0.074 Uiso calc R 1 1 . .
    C C14 0.0158(4) 0.86696(18) 0.54447(16) 0.0468(7) Uani d . 1 1 . .
    C C15 0.1688(4) 0.88750(17) 0.51812(17) 0.0473(7) Uani d . 1 1 . .
    C C16 0.2859(4) 0.95472(19) 0.56150(17) 0.0659(9) Uani d . 1 1 . .
    H H16A 0.3996 0.9422 0.5584 0.099 Uiso calc R 1 1 . .
    H H16B 0.2779 0.9553 0.6148 0.099 Uiso calc R 1 1 . .
    H H16C 0.2544 1.0091 0.5388 0.099 Uiso calc R 1 1 . .
    C C17 0.3581(4) 0.86927(19) 0.43098(18) 0.0557(8) Uani d . 1 1 . .
    H H17A 0.4518 0.8344 0.4566 0.067 Uiso calc R 1 1 . .
    H H17B 0.3883 0.9282 0.4414 0.067 Uiso calc R 1 1 . .
    C C18 0.3200(4) 0.85313(18) 0.34579(17) 0.0535(8) Uani d . 1 1 . .
    H H18A 0.4217 0.8595 0.3263 0.064 Uiso calc R 1 1 . .
    H H18B 0.2381 0.8940 0.3196 0.064 Uiso calc R 1 1 . .
    C C19 0.1570(4) 0.75906(19) 0.24703(16) 0.0548(8) Uani d . 1 1 . .
    H H19A 0.0748 0.8043 0.2363 0.066 Uiso calc R 1 1 . .
    H H19B 0.0967 0.7057 0.2397 0.066 Uiso calc R 1 1 . .
    C C20 0.2705(5) 0.7645(2) 0.19053(18) 0.0676(10) Uani d . 1 1 . .
    H H20A 0.2031 0.7622 0.1381 0.081 Uiso calc R 1 1 . .
    H H20B 0.3298 0.8181 0.1971 0.081 Uiso calc R 1 1 . .
    C C21 0.4903(4) 0.7038(2) 0.2774(2) 0.0716(10) Uani d . 1 1 . .
    H H21A 0.5525 0.7566 0.2820 0.086 Uiso calc R 1 1 . .
    H H21B 0.5712 0.6578 0.2857 0.086 Uiso calc R 1 1 . .
    C C22 0.3886(3) 0.70057(19) 0.33915(17) 0.0545(8) Uani d . 1 1 . .
    H H22A 0.3387 0.6448 0.3388 0.065 Uiso calc R 1 1 . .
    H H22B 0.4638 0.7085 0.3893 0.065 Uiso calc R 1 1 . .
    C C23 -0.1659(4) 0.86167(19) 0.30900(18) 0.0475(8) Uani d . 1 1 . .
loop_
    _atom_site_aniso_label
    _atom_site_aniso_U_11
    _atom_site_aniso_U_22
    _atom_site_aniso_U_33
    _atom_site_aniso_U_12
    _atom_site_aniso_U_13
    _atom_site_aniso_U_23
    Co1 0.0373(2) 0.0384(2) 0.0506(3) -0.00521(18) 0.00765(17) -0.00324(19)
    N1 0.0408(14) 0.0395(14) 0.0524(16) -0.0071(11) 0.0048(12) -0.0005(12)
    N2 0.0401(13) 0.0395(15) 0.0455(14) -0.0035(11) 0.0054(11) 0.0020(11)
    N3 0.0447(16) 0.0499(16) 0.0682(19) 0.0013(13) 0.0055(14) -0.0069(14)
    O1 0.0479(12) 0.0509(14) 0.0541(13) -0.0085(10) 0.0101(10) -0.0053(10)
    O2 0.0446(11) 0.0380(12) 0.0486(12) -0.0066(9) 0.0053(9) 0.0015(10)
    O3 0.0544(13) 0.0459(13) 0.0688(15) -0.0115(10) 0.0257(12) -0.0131(10)
    O4 0.0883(18) 0.0750(18) 0.0742(17) -0.0075(15) 0.0372(15) -0.0125(14)
    S1 0.0555(5) 0.0781(7) 0.0741(6) 0.0045(5) 0.0040(5) 0.0192(5)
    C1 0.0392(16) 0.0378(17) 0.0484(18) -0.0029(13) 0.0175(14) -0.0080(14)
    C2 0.0455(17) 0.0415(18) 0.061(2) -0.0057(15) 0.0198(16) -0.0056(16)
    C3 0.061(2) 0.0387(18) 0.066(2) 0.0023(16) 0.0217(18) 0.0027(16)
    C4 0.0480(18) 0.053(2) 0.0512(19) 0.0055(16) 0.0098(15) 0.0027(16)
    C5 0.0437(17) 0.0459(18) 0.0406(17) -0.0035(14) 0.0104(14) -0.0018(14)
    C6 0.0390(16) 0.0432(18) 0.0419(18) -0.0041(14) 0.0187(14) -0.0045(14)
    C7 0.0395(16) 0.0409(18) 0.0525(19) -0.0070(14) 0.0192(14) -0.0069(15)
    C8 0.061(2) 0.056(2) 0.063(2) -0.0134(17) 0.0116(17) -0.0185(17)
    C9 0.0444(17) 0.0449(18) 0.0476(18) 0.0045(15) 0.0048(14) -0.0029(15)
    C10 0.052(2) 0.061(2) 0.062(2) -0.0026(16) 0.0190(17) -0.0055(17)
    C11 0.066(2) 0.079(3) 0.061(2) 0.008(2) 0.0220(19) -0.003(2)
    C12 0.082(3) 0.072(3) 0.061(2) 0.017(2) 0.020(2) -0.014(2)
    C13 0.079(2) 0.050(2) 0.053(2) 0.0022(18) 0.0078(19) -0.0107(16)
    C14 0.0533(18) 0.0416(18) 0.0418(18) 0.0037(15) 0.0024(15) 0.0011(14)
    C15 0.0552(19) 0.0342(16) 0.0464(19) 0.0005(15) -0.0023(16) 0.0064(14)
    C16 0.077(2) 0.052(2) 0.062(2) -0.0169(18) 0.0025(19) -0.0124(17)
    C17 0.0499(19) 0.0502(19) 0.067(2) -0.0137(15) 0.0132(17) -0.0100(17)
    C18 0.0531(19) 0.0438(19) 0.065(2) -0.0103(15) 0.0165(16) 0.0020(16)
    C19 0.0546(19) 0.060(2) 0.0465(19) -0.0074(16) 0.0047(15) 0.0000(16)
    C20 0.078(2) 0.077(3) 0.048(2) -0.015(2) 0.0146(18) -0.0008(18)
    C21 0.060(2) 0.074(3) 0.088(3) 0.006(2) 0.033(2) 0.010(2)
    C22 0.0481(18) 0.052(2) 0.068(2) 0.0062(16) 0.0220(16) 0.0108(17)
    C23 0.0411(18) 0.0464(19) 0.057(2) -0.0080(15) 0.0137(15) -0.0085(16)
_geom_special_details
;
All e.s.d.'s (except the e.s.d. in the dihedral angle between two l.s. planes)
are estimated using the full covariance matrix. The cell e.s.d.'s are taken
into account individually in the estimation of e.s.d.'s in distances, angles
and torsion angles; correlations between e.s.d.'s in cell parameters are only
used when they are defined by crystal symmetry. An approximate (isotropic)
treatment of cell e.s.d.'s is used for estimating e.s.d.'s involving l.s.
planes.
;
loop_
    _geom_bond_atom_site_label_1
    _geom_bond_atom_site_label_2
    _geom_bond_site_symmetry_2
    _geom_bond_distance
    _geom_bond_publ_flag
    Co1 O1 . 1.9094(19) y
    Co1 O2 . 1.8621(18) y
    Co1 O3 . 1.8624(19) y
    Co1 N1 . 1.894(2) y
    Co1 N3 . 1.914(3) y
    Co1 N2 . 2.054(2) y
    N1 C15 . 1.295(3) ?
    N1 C17 . 1.469(3) ?
    N2 C22 . 1.495(3) ?
    N2 C19 . 1.497(3) ?
    N2 C18 . 1.497(3) ?
    N3 C23 . 1.150(3) ?
    O1 C7 . 1.276(3) ?
    O2 C6 . 1.304(3) ?
    O3 C9 . 1.315(3) ?
    O4 C21 . 1.415(4) ?
    O4 C20 . 1.416(4) ?
    S1 C23 . 1.625(3) ?
    C1 C2 . 1.419(4) ?
    C1 C6 . 1.424(4) ?
    C1 C7 . 1.434(4) ?
    C2 C3 . 1.357(4) ?
    C2 H2 . 0.9300 ?
    C3 C4 . 1.393(4) ?
    C3 H3 . 0.9300 ?
    C4 C5 . 1.362(4) ?
    C4 H4 . 0.9300 ?
    C5 C6 . 1.407(4) ?
    C5 H5 . 0.9300 ?
    C7 C8 . 1.500(4) ?
    C8 H8A . 0.9600 ?
    C8 H8B . 0.9600 ?
    C8 H8C . 0.9600 ?
    C9 C10 . 1.404(4) ?
    C9 C14 . 1.414(4) ?
    C10 C11 . 1.368(4) ?
    C10 H10 . 0.9300 ?
    C11 C12 . 1.374(4) ?
    C11 H11 . 0.9300 ?
    C12 C13 . 1.371(4) ?
    C12 H12 . 0.9300 ?
    C13 C14 . 1.408(4) ?
    C13 H13 . 0.9300 ?
    C14 C15 . 1.460(4) ?
    C15 C16 . 1.519(4) ?
    C16 H16A . 0.9600 ?
    C16 H16B . 0.9600 ?
    C16 H16C . 0.9600 ?
    C17 C18 . 1.493(4) ?
    C17 H17A . 0.9700 ?
    C17 H17B . 0.9700 ?
    C18 H18A . 0.9700 ?
    C18 H18B . 0.9700 ?
    C19 C20 . 1.506(4) ?
    C19 H19A . 0.9700 ?
    C19 H19B . 0.9700 ?
    C20 H20A . 0.9700 ?
    C20 H20B . 0.9700 ?
    C21 C22 . 1.510(4) ?
    C21 H21A . 0.9700 ?
    C21 H21B . 0.9700 ?
    C22 H22A . 0.9700 ?
    C22 H22B . 0.9700 ?
loop_
    _geom_angle_atom_site_label_1
    _geom_angle_atom_site_label_2
    _geom_angle_atom_site_label_3
    _geom_angle_site_symmetry_1
    _geom_angle_site_symmetry_3
    _geom_angle
    _geom_angle_publ_flag
    O2 Co1 O3 . . 88.70(8) n
    O2 Co1 N1 . . 84.38(9) n
    O3 Co1 N1 . . 94.17(9) n
    O2 Co1 O1 . . 93.36(8) n
    O3 Co1 O1 . . 87.21(8) n
    N1 Co1 O1 . . 177.31(9) n
    O2 Co1 N3 . . 175.10(9) n
    O3 Co1 N3 . . 90.27(10) n
    N1 Co1 N3 . . 90.93(10) n
    O1 Co1 N3 . . 91.38(9) n
    O2 Co1 N2 . . 90.86(8) n
    O3 Co1 N2 . . 177.51(8) n
    N1 Co1 N2 . . 88.22(9) n
    O1 Co1 N2 . . 90.37(8) n
    N3 Co1 N2 . . 90.37(10) n
    C15 N1 C17 . . 122.6(2) ?
    C15 N1 Co1 . . 127.5(2) ?
    C17 N1 Co1 . . 109.32(18) ?
    C22 N2 C19 . . 106.1(2) ?
    C22 N2 C18 . . 112.2(2) ?
    C19 N2 C18 . . 109.9(2) ?
    C22 N2 Co1 . . 111.92(16) ?
    C19 N2 Co1 . . 114.01(17) ?
    C18 N2 Co1 . . 102.84(16) ?
    C23 N3 Co1 . . 175.3(2) ?
    C7 O1 Co1 . . 127.26(19) ?
    C6 O2 Co1 . . 124.85(17) ?
    C9 O3 Co1 . . 124.42(18) ?
    C21 O4 C20 . . 108.5(3) ?
    C2 C1 C6 . . 118.0(3) ?
    C2 C1 C7 . . 119.9(3) ?
    C6 C1 C7 . . 122.1(3) ?
    C3 C2 C1 . . 122.5(3) ?
    C3 C2 H2 . . 118.8 ?
    C1 C2 H2 . . 118.8 ?
    C2 C3 C4 . . 119.0(3) ?
    C2 C3 H3 . . 120.5 ?
    C4 C3 H3 . . 120.5 ?
    C5 C4 C3 . . 120.8(3) ?
    C5 C4 H4 . . 119.6 ?
    C3 C4 H4 . . 119.6 ?
    C4 C5 C6 . . 121.9(3) ?
    C4 C5 H5 . . 119.0 ?
    C6 C5 H5 . . 119.0 ?
    O2 C6 C5 . . 117.0(3) ?
    O2 C6 C1 . . 125.2(3) ?
    C5 C6 C1 . . 117.9(3) ?
    O1 C7 C1 . . 123.3(3) ?
    O1 C7 C8 . . 115.6(3) ?
    C1 C7 C8 . . 121.1(3) ?
    C7 C8 H8A . . 109.5 ?
    C7 C8 H8B . . 109.5 ?
    H8A C8 H8B . . 109.5 ?
    C7 C8 H8C . . 109.5 ?
    H8A C8 H8C . . 109.5 ?
    H8B C8 H8C . . 109.5 ?
    O3 C9 C10 . . 116.6(3) ?
    O3 C9 C14 . . 124.3(3) ?
    C10 C9 C14 . . 119.0(3) ?
    C11 C10 C9 . . 121.1(3) ?
    C11 C10 H10 . . 119.4 ?
    C9 C10 H10 . . 119.4 ?
    C10 C11 C12 . . 120.6(3) ?
    C10 C11 H11 . . 119.7 ?
    C12 C11 H11 . . 119.7 ?
    C13 C12 C11 . . 119.6(3) ?
    C13 C12 H12 . . 120.2 ?
    C11 C12 H12 . . 120.2 ?
    C12 C13 C14 . . 122.1(3) ?
    C12 C13 H13 . . 119.0 ?
    C14 C13 H13 . . 119.0 ?
    C13 C14 C9 . . 117.6(3) ?
    C13 C14 C15 . . 119.9(3) ?
    C9 C14 C15 . . 122.5(3) ?
    N1 C15 C14 . . 121.4(3) ?
    N1 C15 C16 . . 120.0(3) ?
    C14 C15 C16 . . 118.7(3) ?
    C15 C16 H16A . . 109.5 ?
    C15 C16 H16B . . 109.5 ?
    H16A C16 H16B . . 109.5 ?
    C15 C16 H16C . . 109.5 ?
    H16A C16 H16C . . 109.5 ?
    H16B C16 H16C . . 109.5 ?
    N1 C17 C18 . . 108.0(2) ?
    N1 C17 H17A . . 110.1 ?
    C18 C17 H17A . . 110.1 ?
    N1 C17 H17B . . 110.1 ?
    C18 C17 H17B . . 110.1 ?
    H17A C17 H17B . . 108.4 ?
    C17 C18 N2 . . 109.8(2) ?
    C17 C18 H18A . . 109.7 ?
    N2 C18 H18A . . 109.7 ?
    C17 C18 H18B . . 109.7 ?
    N2 C18 H18B . . 109.7 ?
    H18A C18 H18B . . 108.2 ?
    N2 C19 C20 . . 112.5(2) ?
    N2 C19 H19A . . 109.1 ?
    C20 C19 H19A . . 109.1 ?
    N2 C19 H19B . . 109.1 ?
    C20 C19 H19B . . 109.1 ?
    H19A C19 H19B . . 107.8 ?
    O4 C20 C19 . . 111.3(3) ?
    O4 C20 H20A . . 109.4 ?
    C19 C20 H20A . . 109.4 ?
    O4 C20 H20B . . 109.4 ?
    C19 C20 H20B . . 109.4 ?
    H20A C20 H20B . . 108.0 ?
    O4 C21 C22 . . 112.6(3) ?
    O4 C21 H21A . . 109.1 ?
    C22 C21 H21A . . 109.1 ?
    O4 C21 H21B . . 109.1 ?
    C22 C21 H21B . . 109.1 ?
    H21A C21 H21B . . 107.8 ?
    N2 C22 C21 . . 114.0(2) ?
    N2 C22 H22A . . 108.8 ?
    C21 C22 H22A . . 108.8 ?
    N2 C22 H22B . . 108.8 ?
    C21 C22 H22B . . 108.8 ?
    H22A C22 H22B . . 107.6 ?
    N3 C23 S1 . . 178.3(3) ?
