# Supplementary material for: (2-Acetyl­phenolato)(2-{1-[2-(morpholin-4-yl)ethyl­imino]­eth­yl}phenolato)(thio­cyanato-κN)­cobalt(III)
Source: Acta Crystallogr Sect E Struct Rep Online. 2011 Jun 30;67(Pt 7):m1008. doi: 10.1107/S1600536811025116 (PMC3151850; doi:10.1107/S1600536811025116)
Supplement: Supplementary file 2 [file e-67-m1008-Isup2.hkl]

# 
# h,k,l, Fc-squared, Fo-squared, sigma(Fo-squared) and status flag 
# 
data_I
_shelx_title ' P21c in P2(1)/c' 
_shelx_refln_list_code          4 
_shelx_F_calc_maximum      251.30 
_exptl_crystal_F_000      1040.00 
_reflns_d_resolution_high  0.7964 
 
loop_ 
 _symmetry_equiv_pos_as_xyz 
 'x, y, z' 
 '-x, y+1/2, -z+1/2' 
 '-x, -y, -z' 
 'x, -y-1/2, z-1/2' 
 
_cell_length_a     8.1450 
_cell_length_b    15.8010 
_cell_length_c    17.7020 
_cell_angle_alpha  90.000 
_cell_angle_beta  102.687 
_cell_angle_gamma  90.000 
 
_shelx_F_squared_multiplier     1.000 
 
loop_ 
 _refln_index_h 
 _refln_index_k 
 _refln_index_l 
 _refln_F_squared_calc 
 _refln_F_squared_meas 
 _refln_F_squared_sigma 
 _refln_observed_status 
   1   0   0    27384.64    28124.43    811.91 o 
   2   0   0     5472.29     5542.43     97.31 o 
   3   0   0     4020.85     4096.58     77.04 o 
   4   0   0       10.38        9.46      6.15 o 
   5   0   0     1654.59     1555.06     40.90 o 
   6   0   0      310.19      304.84     19.74 o 
   7   0   0      226.23      210.26     41.17 o 
   8   0   0        0.82       50.03     38.00 o 
   9   0   0       74.14       37.37     44.33 o 
   1   1   0    26959.44    26708.77    382.40 o 
   2   1   0       30.05       68.27      5.85 o 
   3   1   0     3071.78     2956.37     41.32 o 
   4   1   0        5.12        1.04      3.97 o 
   5   1   0      310.89      339.91     14.13 o 
   6   1   0      891.02      881.08     25.05 o 
   7   1   0     2055.28     2138.00     62.30 o 
   8   1   0      131.82       77.66     55.73 o 
   9   1   0       20.80      -13.47     43.70 o 
   0   2   0    31890.83    33967.44    945.55 o 
   1   2   0     5927.73     5889.68     78.19 o 
   2   2   0      812.12      855.30     19.73 o 
   3   2   0     1102.46     1059.18     24.18 o 
   4   2   0      747.43      718.42     16.40 o 
   5   2   0     1979.23     1978.87     34.37 o 
   6   2   0     1915.95     2030.31     49.83 o 
   7   2   0      226.97      219.99     23.37 o 
   8   2   0      822.70      943.15     57.54 o 
   9   2   0      371.24      320.99     45.28 o 
   1   3   0    13753.36    13775.45    198.63 o 
   2   3   0     2935.56     2904.52     43.26 o 
   3   3   0       81.78       68.51      6.53 o 
   4   3   0     1251.69     1272.02     30.65 o 
   5   3   0      383.63      370.88     13.74 o 
   6   3   0     3936.12     4090.05     95.98 o 
   7   3   0     1019.42     1062.47     58.41 o 
   8   3   0      263.75      375.88    111.78 o 
   9   3   0      132.13      216.63     44.02 o 
   0   4   0     6925.37     7029.62    147.76 o 
   1   4   0     5001.00     5117.34     78.35 o 
   2   4   0     1238.65     1223.74     25.09 o 
   3   4   0     3186.83     3268.06     50.88 o 
   4   4   0     2190.86     2104.56     37.95 o 
   5   4   0     2662.57     2579.33     46.37 o 
   6   4   0     2891.02     2982.19     63.26 o 
   7   4   0       92.04      118.19     17.06 o 
   8   4   0      224.14      296.73     37.74 o 
   9   4   0      117.67      150.10     51.30 o 
   1   5   0      306.07      305.93     10.61 o 
   2   5   0     9562.88     9187.20    138.33 o 
   3   5   0     4064.78     3812.12     64.84 o 
   4   5   0        7.34        3.51      6.17 o 
   5   5   0      101.05      115.50     13.05 o 
   6   5   0     1215.67     1166.58     35.30 o 
   7   5   0     2135.38     2241.90     63.83 o 
   8   5   0      142.14      150.10     43.70 o 
   9   5   0        2.30        7.60     40.53 o 
   0   6   0    12686.26    12478.29    259.70 o 
   1   6   0     5004.75     5238.69     82.71 o 
   2   6   0      935.06      878.81     24.29 o 
   3   6   0      407.63      415.37     15.97 o 
   4   6   0     1245.54     1256.91     30.73 o 
   5   6   0     3499.75     3479.89     78.03 o 
   6   6   0      305.81      312.49     23.10 o 
   7   6   0       72.52       76.15     35.15 o 
   8   6   0       28.62       66.50     40.53 o 
   9   6   0       81.77      141.23     54.47 o 
   1   7   0     3042.94     3115.64     62.52 o 
   2   7   0     7463.17     7497.13    116.98 o 
   3   7   0     2179.56     2029.88     41.05 o 
   4   7   0      682.04      690.10     22.20 o 
   5   7   0        8.33      -10.03      9.46 o 
   6   7   0      658.46      709.12     41.13 o 
   7   7   0      873.53      928.31     49.67 o 
   8   7   0      197.33      233.90     34.39 o 
   9   7   0        8.33       -7.60     42.43 o 
   0   8   0     2210.38     2382.17     62.68 o 
   1   8   0     5991.88     5803.36     93.24 o 
   2   8   0      482.43      468.95     16.41 o 
   3   8   0     1896.65     1818.62     45.98 o 
   4   8   0     1152.55     1110.50     34.47 o 
   5   8   0       45.61       41.16     20.58 o 
   6   8   0      115.35      158.49     25.07 o 
   7   8   0       10.40       19.00     34.20 o 
   8   8   0      275.01      302.07     70.93 o 
   9   8   0      342.53      331.23     65.87 o 
   1   9   0     4100.64     4165.86     71.62 o 
   2   9   0     3558.86     3555.09     63.77 o 
   3   9   0      485.94      493.77     24.13 o 
   4   9   0     2409.42     2432.17     59.02 o 
   5   9   0        1.28       -9.19     13.41 o 
   6   9   0      837.65      941.98     58.90 o 
   7   9   0      154.22      147.51     28.57 o 
   8   9   0      331.31      368.60     41.97 o 
   0  10   0     3350.13     3252.10     84.18 o 
   1  10   0     4767.32     4885.97     83.19 o 
   2  10   0       85.11      105.66     13.10 o 
   3  10   0      385.30      391.15     35.17 o 
   4  10   0      258.03      269.40     25.96 o 
   5  10   0      548.71      562.11     38.06 o 
   6  10   0        8.67       -5.84     17.76 o 
   7  10   0       23.82       24.64     22.14 o 
   8  10   0       44.22       88.74     43.07 o 
   1  11   0      122.91      118.61     11.72 o 
   2  11   0     4928.62     4894.76    113.34 o 
   3  11   0     1799.10     1916.88     51.38 o 
   4  11   0        8.89        5.51     14.43 o 
   5  11   0       30.64        3.51     34.20 o 
   6  11   0        5.55      -22.59     18.10 o 
   7  11   0      200.70      224.76     34.53 o 
   8  11   0      374.50      333.51     43.00 o 
   0  12   0     1718.45     1763.45     65.23 o 
   1  12   0     1295.46     1279.06     33.15 o 
   2  12   0      210.80      199.18     18.48 o 
   3  12   0        1.99      -15.03     11.50 o 
   4  12   0      475.83      518.26     36.94 o 
   5  12   0      665.14      741.44     50.67 o 
   6  12   0      403.47      356.18     37.39 o 
   7  12   0        0.19       25.88     33.88 o 
   1  13   0      225.62      184.48     18.38 o 
   2  13   0     1019.05     1156.68     39.66 o 
   3  13   0      383.14      410.62     36.07 o 
   4  13   0       67.49       54.24     21.22 o 
   5  13   0       13.71       13.46     42.12 o 
   6  13   0      407.63      386.58     39.79 o 
   7  13   0      372.19      374.78     96.26 o 
   0  14   0       55.27       23.43     22.80 o 
   1  14   0      426.55      510.13     28.32 o 
   2  14   0       96.65      103.15     25.54 o 
   3  14   0      868.62      918.85    109.88 o 
   4  14   0      495.99      437.19     37.38 o 
   5  14   0      567.08      601.36     44.92 o 
   6  14   0      195.85      223.23     36.48 o 
   7  14   0        0.03       51.58     31.65 o 
   1  15   0      925.04      953.88     53.20 o 
   2  15   0      964.20     1113.09     42.26 o 
   3  15   0      173.28      206.83     31.98 o 
   4  15   0      143.96      149.26     29.02 o 
   5  15   0       50.22       47.84     28.50 o 
   6  15   0      376.04      346.80     42.32 o 
   0  16   0      975.27     1018.38     72.83 o 
   1  16   0      242.66      207.96     53.83 o 
   2  16   0       35.26       17.43     21.55 o 
   3  16   0        0.80       31.06     21.27 o 
   4  16   0      294.93      314.60     37.59 o 
   5  16   0      496.16      465.68     44.76 o 
   1  17   0      119.51      107.98     56.05 o 
   2  17   0      144.18      120.92     29.72 o 
   3  17   0      382.29      451.56     61.43 o 
   4  17   0       46.40       62.79     56.05 o 
   5  17   0        0.19      -37.72     25.68 o 
   0  18   0      574.16      406.59     58.27 o 
   1  18   0      143.82      123.89     30.45 o 
   2  18   0       60.57       39.90     37.37 o 
   3  18   0        0.33        2.53     32.93 o 
   4  18   0      187.47      198.86     54.47 o 
   1  19   0      205.45      210.90     36.65 o 
   2  19   0       36.61       36.73     41.17 o 
 -10   1   1        8.38      -22.60     34.53 o 
  -9   1   1       38.70       12.13     38.95 o 
  -8   1   1       59.83       37.75     34.52 o 
  -7   1   1        0.41       10.72     38.32 o 
  -6   1   1      101.34      103.36     12.15 o 
  -5   1   1       38.05       25.06      6.45 o 
  -4   1   1      779.70      742.99     16.64 o 
  -3   1   1      419.32      420.97     10.93 o 
  -2   1   1      830.12      924.37     15.31 o 
  -1   1   1     2113.74     2322.45     36.79 o 
   1   1   1        1.84       25.65      3.36 o 
   2   1   1       90.42       83.61      4.53 o 
   3   1   1      132.36      150.05      6.61 o 
   4   1   1      334.09      338.91     11.14 o 
   5   1   1       11.93        1.49      5.44 o 
   6   1   1      356.46      385.13     21.73 o 
   7   1   1      525.45      586.74     33.27 o 
   8   1   1       63.76       50.14     30.08 o 
   9   1   1      126.27       92.62     32.68 o 
 -10   2   1       44.78       28.83     37.55 o 
  -9   2   1        1.58       14.25     29.56 o 
  -8   2   1      650.86      713.30     51.92 o 
  -7   2   1       96.98       54.69     17.02 o 
  -6   2   1       44.90       32.03      8.87 o 
  -5   2   1     3164.18     3138.26     58.46 o 
  -4   2   1     1190.02     1250.23     23.29 o 
  -3   2   1       79.26       75.28      6.10 o 
  -2   2   1     8486.57     8436.84    126.12 o 
  -1   2   1     1520.57     1534.75     26.27 o 
   0   2   1        8.61        9.55      2.13 o 
   1   2   1      265.58      240.40      8.71 o 
   2   2   1     2559.45     2609.38     38.60 o 
   3   2   1      271.03      269.21      9.28 o 
   4   2   1        0.61        1.00      4.01 o 
   5   2   1       53.92       49.27      7.13 o 
   6   2   1        3.19       15.03     10.24 o 
   7   2   1       32.86        7.87     16.43 o 
   8   2   1        1.96        7.93     25.42 o 
   9   2   1        1.98       10.66     29.75 o 
  -9   3   1        0.05       -7.19     32.30 o 
  -8   3   1       39.63       32.15     24.62 o 
  -7   3   1      316.48      268.43     23.86 o 
  -6   3   1      228.60      209.28     16.87 o 
  -5   3   1      591.43      621.21     17.20 o 
  -4   3   1     1142.21     1113.44     24.51 o 
  -3   3   1      725.85      666.82     16.27 o 
  -2   3   1        0.13       13.45      3.85 o 
  -1   3   1      506.05      561.44     12.88 o 
   0   3   1    12386.36    12193.65    202.13 o 
   1   3   1     1831.66     1892.11     32.25 o 
   2   3   1      473.40      445.71     10.91 o 
   3   3   1     9058.37     9448.26    128.02 o 
   4   3   1      580.65      604.53     16.35 o 
   5   3   1      265.07      272.05     16.24 o 
   6   3   1       91.02       81.12     13.36 o 
   7   3   1      254.73      266.61     26.15 o 
   8   3   1      297.78      353.55     39.85 o 
   9   3   1        3.22       31.67     43.07 o 
  -9   4   1       19.20       -8.65     28.40 o 
  -8   4   1       16.44       23.80     25.51 o 
  -7   4   1       23.22       38.84     16.97 o 
  -6   4   1      189.78      190.25     17.13 o 
  -5   4   1       12.26       15.41      8.06 o 
  -4   4   1      616.64      600.38     19.47 o 
  -3   4   1        0.15       -5.22      4.12 o 
  -2   4   1      127.81      135.33      7.91 o 
  -1   4   1     1648.75     1646.76     29.76 o 
   0   4   1     1278.92     1379.91     24.74 o 
   1   4   1    16849.82    17315.42    249.42 o 
   2   4   1       56.28       61.84      5.07 o 
   3   4   1     3677.67     3651.81     55.41 o 
   4   4   1      499.76      552.62     25.41 o 
   5   4   1      166.50      155.55     13.40 o 
   6   4   1      595.42      586.55     24.12 o 
   7   4   1      252.39      280.88     26.80 o 
   8   4   1       20.41       62.07     39.90 o 
   9   4   1       17.48       -9.50     41.80 o 
  -9   5   1       11.17        0.63     37.37 o 
  -8   5   1       31.60       -2.92     29.77 o 
  -7   5   1      351.47      329.68     26.68 o 
  -6   5   1       60.98       42.31     14.24 o 
  -5   5   1      586.23      614.89     24.94 o 
  -4   5   1      615.31      651.48     20.93 o 
  -3   5   1     1584.05     1600.71     33.53 o 
  -2   5   1      481.28      482.37     14.53 o 
  -1   5   1      770.07      766.15     17.71 o 
   0   5   1     1212.52     1237.11     23.93 o 
   1   5   1      211.32      190.82      8.11 o 
   2   5   1      113.96      110.31      8.29 o 
   3   5   1      802.21      788.65     30.35 o 
   4   5   1      596.37      656.23     19.03 o 
   5   5   1       50.88       43.90     10.37 o 
   6   5   1     1013.52      993.88     32.01 o 
   7   5   1        0.03       10.27     13.36 o 
   8   5   1       17.73       -2.76     24.17 o 
   9   5   1        1.24      -25.97     39.27 o 
  -9   6   1       20.79       41.17     46.23 o 
  -8   6   1       13.09       29.63     21.41 o 
  -7   6   1       20.98       -2.41     15.94 o 
  -6   6   1      205.95      222.08     31.15 o 
  -5   6   1        1.14        5.50      8.13 o 
  -4   6   1      548.18      591.90     20.38 o 
  -3   6   1       35.64       45.86      7.31 o 
  -2   6   1      350.19      378.65     13.77 o 
  -1   6   1      439.56      402.39     12.96 o 
   0   6   1     1634.24     1698.79     31.87 o 
   1   6   1     4718.29     5186.93     94.78 o 
   2   6   1      135.55      201.08     17.55 o 
   3   6   1      480.51      472.96     15.82 o 
   4   6   1      196.40      177.78     12.65 o 
   5   6   1       82.28       75.53     11.85 o 
   6   6   1        6.56      -17.17      9.98 o 
   7   6   1       39.74       25.26     28.82 o 
   8   6   1       14.56       14.57     38.63 o 
   9   6   1       13.37       17.73     43.70 o 
  -9   7   1       14.51      -32.30     42.43 o 
  -8   7   1        1.97        1.61     22.47 o 
  -7   7   1        2.51       20.61     31.03 o 
  -6   7   1      478.16      454.70     27.93 o 
  -5   7   1       69.05       61.24     13.56 o 
  -4   7   1      457.58      477.81     27.15 o 
  -3   7   1       30.86       25.93      6.98 o 
  -2   7   1      849.14      853.40     22.22 o 
  -1   7   1     1451.91     1318.75     32.41 o 
   0   7   1     1242.35     1353.51     28.07 o 
   1   7   1      529.73      558.25     16.00 o 
   2   7   1     5129.34     5104.35     82.81 o 
   3   7   1      265.12      341.98     15.45 o 
   4   7   1      710.95      704.81     22.25 o 
   5   7   1       13.38        3.24     10.55 o 
   6   7   1       39.36       21.56     15.86 o 
   7   7   1      135.47      178.37     27.83 o 
   8   7   1       15.21      -10.77     35.47 o 
   9   7   1       67.66       45.60     46.87 o 
  -9   8   1       44.38      120.33     50.67 o 
  -8   8   1       13.71       21.28     24.78 o 
  -7   8   1      135.52      125.24     26.63 o 
  -6   8   1      106.61      129.78     25.02 o 
  -5   8   1      219.73      200.06     22.67 o 
  -4   8   1      485.28      503.69     20.88 o 
  -3   8   1      922.71      937.45     25.73 o 
  -2   8   1      214.15      236.89     14.26 o 
  -1   8   1     1360.39     1427.09     30.78 o 
   0   8   1       52.55       69.43      7.56 o 
   1   8   1     2278.50     2608.96     47.71 o 
   2   8   1      537.60      558.76     22.49 o 
   3   8   1      204.66      209.46     12.49 o 
   4   8   1      150.17      169.87     15.81 o 
   5   8   1       62.66       30.36     15.78 o 
   6   8   1        5.07        4.77     17.31 o 
   7   8   1       78.79       36.76     23.17 o 
   8   8   1        0.25        9.50     38.00 o 
   9   8   1       11.64      -10.77     44.97 o 
  -8   9   1       70.54       59.98     28.18 o 
  -7   9   1       38.90       60.39     23.43 o 
  -6   9   1       67.39       28.02     19.45 o 
  -5   9   1       50.36       41.92     18.37 o 
  -4   9   1      368.86      418.36     25.32 o 
  -3   9   1      372.94      371.21     17.16 o 
  -2   9   1      474.04      500.54     22.67 o 
  -1   9   1       57.97       47.35      8.14 o 
   0   9   1        9.90        9.56      5.94 o 
   1   9   1     1780.57     1947.88     39.36 o 
   2   9   1       12.24       19.59      8.62 o 
   3   9   1      329.68      357.24     16.43 o 
   4   9   1        0.92       13.60     14.06 o 
   5   9   1      180.69      159.15     31.98 o 
   6   9   1      137.39      128.55     24.78 o 
   7   9   1       10.72       14.19     27.23 o 
   8   9   1        2.21       38.63     44.33 o 
  -8  10   1      132.25      185.33     35.75 o 
  -7  10   1       57.61       40.12     24.94 o 
  -6  10   1       80.64       74.40     22.35 o 
  -5  10   1      260.65      286.46     29.31 o 
  -4  10   1      180.10      156.07     17.56 o 
  -3  10   1        1.86       -4.93      7.38 o 
  -2  10   1       18.45        9.95      8.86 o 
  -1  10   1      687.72      772.47     22.99 o 
   0  10   1        1.50       -3.45      6.24 o 
   1  10   1      204.05      262.54     14.16 o 
   2  10   1       87.39       98.28     12.87 o 
   3  10   1      630.18      605.90     26.23 o 
   4  10   1      123.56      118.00     22.48 o 
   5  10   1       49.85       67.24     20.58 o 
   6  10   1      152.85      197.68     49.72 o 
   7  10   1       69.44       43.73     36.10 o 
   8  10   1        3.06       -0.54     26.14 o 
  -8  11   1       50.95       26.08     70.30 o 
  -7  11   1        1.13        0.41     23.53 o 
  -6  11   1       19.30       11.76     18.67 o 
  -5  11   1       11.02       30.20     33.25 o 
  -4  11   1      261.05      247.48     28.18 o 
  -3  11   1      363.57      364.67     29.59 o 
  -2  11   1        0.80        5.46     10.33 o 
  -1  11   1     1363.84     1411.94     34.11 o 
   0  11   1      177.74      153.40     12.52 o 
   1  11   1       11.18       -3.36      7.42 o 
   2  11   1      494.64      496.24     24.84 o 
   3  11   1        3.38        8.87     11.09 o 
   4  11   1      150.05      135.97     44.33 o 
   5  11   1       25.52       17.57     18.55 o 
   6  11   1      194.46      233.04     58.90 o 
   7  11   1       29.22       49.31     46.23 o 
   8  11   1        5.02       24.99     29.48 o 
  -8  12   1        0.20       24.08     29.82 o 
  -7  12   1        5.47       -6.27     25.42 o 
  -6  12   1       13.09       28.94     20.65 o 
  -5  12   1       41.01       26.60     19.70 o 
  -4  12   1      216.13      186.22     25.96 o 
  -3  12   1      142.78      114.75     22.96 o 
  -2  12   1     1819.04     1801.69     55.95 o 
  -1  12   1        0.39       11.35     10.51 o 
   0  12   1      381.68      389.84     18.47 o 
   1  12   1     1151.37     1137.61     37.10 o 
   2  12   1       48.32       51.75     18.76 o 
   3  12   1       10.87        1.13     15.95 o 
   4  12   1      431.73      479.11     36.20 o 
   5  12   1      294.79      245.94     46.87 o 
   6  12   1        1.57        5.58     35.78 o 
   7  12   1       28.94       24.75     26.58 o 
  -7  13   1       13.21       19.37     30.08 o 
  -6  13   1      102.72       90.85     27.50 o 
  -5  13   1      139.08      164.37     63.65 o 
  -4  13   1      183.77      192.65     27.31 o 
  -3  13   1      334.45      373.60     33.27 o 
  -2  13   1      964.56     1060.25     71.78 o 
  -1  13   1      441.17      450.06     22.40 o 
   0  13   1        7.20       16.71     12.18 o 
   1  13   1       20.78       20.37     13.46 o 
   2  13   1      719.26      682.17     34.16 o 
   3  13   1       15.23        8.54     15.21 o 
   4  13   1        0.13        2.53     19.00 o 
   5  13   1        0.04       -4.91     20.59 o 
   6  13   1       19.86        2.27     24.71 o 
   7  13   1       74.75       51.23     29.39 o 
  -7  14   1        4.55       15.85     29.39 o 
  -6  14   1        5.35        0.02     30.40 o 
  -5  14   1       11.69       -4.75     21.50 o 
  -4  14   1        4.63       -1.69     37.05 o 
  -3  14   1        2.44      -13.06     13.51 o 
  -2  14   1        0.08       13.03     13.78 o 
  -1  14   1      109.10      105.99     23.03 o 
   0  14   1      304.21      275.93     21.97 o 
   1  14   1      239.65      218.50     25.53 o 
   2  14   1      424.17      452.20     28.23 o 
   3  14   1       32.07       13.32     18.30 o 
   4  14   1       10.47       -2.52     19.00 o 
   5  14   1      110.69      107.63     27.99 o 
   6  14   1        9.31       18.94     35.47 o 
  -6  15   1       82.31      106.42     41.80 o 
  -5  15   1       44.03       11.22     24.44 o 
  -4  15   1       21.58       33.81     21.60 o 
  -3  15   1        0.22       -8.80     15.83 o 
  -2  15   1      126.62      115.36     25.07 o 
  -1  15   1      542.13      565.16     51.62 o 
   0  15   1        6.49       -2.23     17.85 o 
   1  15   1       66.50       74.44     18.01 o 
   2  15   1      112.16       88.22     18.75 o 
   3  15   1       51.11       59.35     22.72 o 
   4  15   1       13.87       11.61     20.90 o 
   5  15   1        2.13      -11.27     23.53 o 
   6  15   1       75.92       56.59     65.55 o 
  -5  16   1      108.94      101.81     31.01 o 
  -4  16   1       97.71       85.30     60.80 o 
  -3  16   1       58.40       33.57     32.30 o 
  -2  16   1      213.98      235.00     32.02 o 
  -1  16   1      110.26      100.80     25.72 o 
   0  16   1       10.42       17.49     20.54 o 
   1  16   1        3.55       16.20     21.18 o 
   2  16   1      114.27      140.60     27.07 o 
   3  16   1       38.44       31.42     21.69 o 
   4  16   1        6.45      -13.63     22.16 o 
   5  16   1       13.64       32.93     28.66 o 
  -5  17   1        0.05       -2.33     27.31 o 
  -4  17   1        3.49       42.43     38.63 o 
  -3  17   1        1.70       12.67     29.77 o 
  -2  17   1        5.97       -7.45     23.08 o 
  -1  17   1       92.14      112.52     51.30 o 
   0  17   1       26.71       50.67     24.63 o 
   1  17   1       15.35       -0.34     24.70 o 
   2  17   1        1.99      -54.47     27.23 o 
   3  17   1       16.84       20.45     24.17 o 
   4  17   1        0.81       23.35     27.09 o 
   5  17   1       29.86        2.12     47.18 o 
  -4  18   1       21.10      -15.20     34.83 o 
  -3  18   1       36.18       67.77     43.07 o 
  -2  18   1        3.98        0.53     25.26 o 
  -1  18   1       12.74       26.85     26.32 o 
   0  18   1       77.61      115.23     29.99 o 
   1  18   1        1.65      -10.84     36.10 o 
   2  18   1       13.59       35.47     35.47 o 
   3  18   1       29.95       10.13     40.53 o 
   4  18   1        1.20       41.17     36.73 o 
  -2  19   1        3.60       20.27     40.53 o 
  -1  19   1        0.14       -8.83     26.17 o 
   0  19   1        3.77       -2.35     27.52 o 
   1  19   1        1.84       31.03     40.53 o 
   2  19   1        3.39      -50.03     34.83 o 
 -10   0   2        0.13       30.40     53.83 o 
  -9   0   2        5.37      -25.33     34.83 o 
  -8   0   2      829.27      871.45     80.43 o 
  -7   0   2      386.19      427.69     32.72 o 
  -6   0   2       14.92       20.40     10.49 o 
  -5   0   2      351.74      388.85     19.63 o 
  -4   0   2      462.73      428.72     17.49 o 
  -3   0   2      994.99      808.13     33.14 o 
  -2   0   2    13271.33    13315.53    397.72 o 
  -1   0   2       58.86       92.21     11.72 o 
   1   0   2    48570.07    49775.71   1430.03 o 
   2   0   2     5725.95     5573.77     97.98 o 
   3   0   2       23.93       18.10      5.18 o 
   4   0   2      437.08      427.56     17.75 o 
   5   0   2      111.18      106.75     12.06 o 
   6   0   2     1041.92     1155.84     49.47 o 
   7   0   2      647.27      686.17     43.58 o 
   8   0   2      246.95      222.93     47.50 o 
   9   0   2       21.59      -13.30     40.53 o 
 -10   1   2       71.40      106.37     53.83 o 
  -9   1   2       30.51       35.35     30.67 o 
  -8   1   2       75.42       40.55     26.77 o 
  -7   1   2      157.24      165.88     25.36 o 
  -6   1   2     2421.32     2387.03     46.05 o 
  -5   1   2     4332.44     4421.65     63.40 o 
  -4   1   2     1057.62     1149.14     21.87 o 
  -3   1   2      120.84      134.90      6.81 o 
  -2   1   2     4923.97     4798.82     75.46 o 
  -1   1   2    12600.08    13302.65    192.06 o 
   0   1   2    23916.68    24578.55    405.71 o 
   1   1   2     2919.84     2940.60     46.05 o 
   2   1   2     1090.98     1074.10     21.36 o 
   3   1   2       17.40       14.43      3.66 o 
   4   1   2     2796.12     2682.43     40.30 o 
   5   1   2      989.28     1000.43     24.92 o 
   6   1   2       68.91       68.95     13.84 o 
   7   1   2        6.81       -3.28     13.50 o 
   8   1   2      200.59      207.54     34.03 o 
   9   1   2      404.04      409.66     50.35 o 
 -10   2   2        8.44      -36.58     32.91 o 
  -9   2   2      481.28      478.85     50.13 o 
  -8   2   2      276.31      284.23     61.75 o 
  -7   2   2     1431.92     1461.62     49.17 o 
  -6   2   2      246.24      243.67     14.80 o 
  -5   2   2     1876.46     1954.07     34.13 o 
  -4   2   2      325.96      288.50     15.11 o 
  -3   2   2       27.62       19.20      4.13 o 
  -2   2   2       32.14       41.16      4.90 o 
  -1   2   2      200.54      223.75      7.57 o 
   0   2   2      532.29      423.24     12.74 o 
   1   2   2    38984.06    38922.93    641.31 o 
   2   2   2     2020.21     1932.57     34.46 o 
   3   2   2     5335.61     4975.43     70.48 o 
   4   2   2     1246.86     1223.76     24.48 o 
   5   2   2      990.62      963.58     24.92 o 
   6   2   2     1963.59     1992.71     62.53 o 
   7   2   2     1849.04     1957.69     72.27 o 
   8   2   2      328.54      328.32     39.38 o 
   9   2   2       41.57       57.63     48.13 o 
 -10   3   2      283.19      253.93     46.98 o 
  -9   3   2      131.56      208.41     39.09 o 
  -8   3   2       25.39        5.95     23.03 o 
  -7   3   2      579.29      619.23     33.16 o 
  -6   3   2     2237.51     2266.37     50.74 o 
  -5   3   2     2085.68     2121.74     45.07 o 
  -4   3   2     2066.63     1967.00     35.68 o 
  -3   3   2       82.94       53.94      9.35 o 
  -2   3   2     5821.42     5992.14     93.22 o 
  -1   3   2     4737.73     4704.52     72.64 o 
   0   3   2     9329.23    10023.79    206.21 o 
   1   3   2    36226.64    38066.52    540.25 o 
   2   3   2        1.47       15.12      4.07 o 
   3   3   2     3938.30     3907.77     57.49 o 
   4   3   2     1601.08     1616.38     30.07 o 
   5   3   2     1157.15     1106.69     27.26 o 
   6   3   2      537.48      572.72     21.99 o 
   7   3   2      352.96      388.64     29.56 o 
   8   3   2     1186.23     1274.99     50.94 o 
   9   3   2      140.34      129.83     50.03 o 
  -9   4   2      200.03      163.67     38.58 o 
  -8   4   2      191.11      245.35     41.26 o 
  -7   4   2     1196.09     1245.34     45.79 o 
  -6   4   2      667.21      691.64     26.14 o 
  -5   4   2      123.28      142.21     12.93 o 
  -4   4   2      569.44      597.12     20.08 o 
  -3   4   2     1530.66     1487.36     35.19 o 
  -2   4   2     5331.58     5209.45     82.86 o 
  -1   4   2      905.47      952.35     20.06 o 
   0   4   2       36.89       60.46      4.27 o 
   1   4   2     2417.49     2316.08     39.84 o 
   2   4   2    10895.20    10411.00    138.60 o 
   3   4   2     1969.77     1941.94     35.42 o 
   4   4   2      344.69      396.20     18.15 o 
   5   4   2     1265.71     1340.19     34.51 o 
   6   4   2     1357.19     1349.78     34.09 o 
   7   4   2      946.04     1002.31     66.63 o 
   8   4   2      488.06      527.09     44.45 o 
   9   4   2       13.08       46.23     44.97 o 
  -9   5   2        9.62       31.35     30.90 o 
  -8   5   2       27.16       -6.61     17.22 o 
  -7   5   2      238.50      262.22     25.52 o 
  -6   5   2     4039.54     4211.00     95.06 o 
  -5   5   2     4342.89     4240.48     77.91 o 
  -4   5   2       95.43       72.46      9.27 o 
  -3   5   2       33.78       49.80      7.86 o 
  -2   5   2       33.54       46.74      5.99 o 
  -1   5   2      300.13      270.46     10.21 o 
   0   5   2      195.31      170.03     13.62 o 
   1   5   2     5409.22     5159.41     92.96 o 
   2   5   2     1665.60     1668.51     28.67 o 
   3   5   2     4189.40     4294.09     73.55 o 
   4   5   2     4192.41     3985.85     71.86 o 
   5   5   2     1314.52     1304.86     53.29 o 
   6   5   2        4.76        6.00     10.15 o 
   7   5   2      182.02      202.22     30.21 o 
   8   5   2      356.83      408.41     61.43 o 
   9   5   2      255.49      288.16     62.70 o 
  -9   6   2       62.95        9.50     41.80 o 
  -8   6   2      471.46      516.82     34.95 o 
  -7   6   2      123.38      100.11     19.44 o 
  -6   6   2        2.32      -19.81     14.14 o 
  -5   6   2       44.83       61.82     11.18 o 
  -4   6   2     3208.47     3287.53     61.92 o 
  -3   6   2     8021.30     7911.15    124.81 o 
  -2   6   2     1124.06     1171.17     32.96 o 
  -1   6   2      101.37      101.89      7.47 o 
   0   6   2      612.65      652.96     28.34 o 
   1   6   2     8936.12     9005.82    135.04 o 
   2   6   2    28733.29    29576.28    424.93 o 
   3   6   2     4434.29     4441.62     66.98 o 
   4   6   2       99.13      111.48     15.73 o 
   5   6   2       72.12       36.63     10.61 o 
   6   6   2      418.19      494.61     54.18 o 
   7   6   2      874.14      978.10     54.18 o 
   8   6   2       32.20       39.57     28.20 o 
   9   6   2        0.37       90.56     45.60 o 
  -9   7   2       80.84       72.83     50.03 o 
  -8   7   2       46.22       34.71     26.28 o 
  -7   7   2       51.00       55.69     18.62 o 
  -6   7   2     1192.99     1183.75     42.74 o 
  -5   7   2     3458.55     3585.94     69.74 o 
  -4   7   2      890.57      835.04     25.67 o 
  -3   7   2      523.38      520.54     18.84 o 
  -2   7   2        3.72       12.51      6.95 o 
  -1   7   2     2203.89     2107.00     39.98 o 
   0   7   2     1827.52     1782.76     34.35 o 
   1   7   2      207.82      192.37      9.43 o 
   2   7   2        4.14       10.01      4.88 o 
   3   7   2     1843.00     1753.96     36.00 o 
   4   7   2     1192.77     1160.11     31.21 o 
   5   7   2      444.16      438.35     25.51 o 
   6   7   2      185.93      164.21     20.55 o 
   7   7   2       68.34       86.45     23.40 o 
   8   7   2      364.97      445.22     63.33 o 
   9   7   2      312.58      346.43     65.23 o 
  -9   8   2      229.74      182.40     57.00 o 
  -8   8   2      864.53      946.83     55.89 o 
  -7   8   2      441.36      534.48     49.08 o 
  -6   8   2      405.78      369.50     26.10 o 
  -5   8   2        1.13        1.95      9.34 o 
  -4   8   2     2034.12     2043.40     45.17 o 
  -3   8   2      393.34      345.14     16.40 o 
  -2   8   2       48.92       18.69      6.71 o 
  -1   8   2      834.22      746.17     23.49 o 
   0   8   2     1565.95     1459.54     30.62 o 
   1   8   2     1659.99     1630.28     56.34 o 
   2   8   2     3529.87     3478.19     60.62 o 
   3   8   2     1401.97     1334.31     44.79 o 
   4   8   2       68.47       95.49     17.45 o 
   5   8   2      338.65      404.30     76.00 o 
   6   8   2      708.43      796.93     43.90 o 
   7   8   2      788.27      850.59    116.21 o 
   8   8   2      286.94      352.76     64.60 o 
  -9   9   2      220.38      248.30     63.65 o 
  -8   9   2       24.15       56.95     44.02 o 
  -7   9   2      239.51      275.77     51.62 o 
  -6   9   2       11.33       31.56     20.28 o 
  -5   9   2      701.86      675.58     31.03 o 
  -4   9   2     2494.51     2437.64     51.89 o 
  -3   9   2      979.18     1125.27     30.08 o 
  -2   9   2     1433.57     1366.23     32.41 o 
  -1   9   2     1010.42      984.99     25.87 o 
   0   9   2     5884.17     5979.08     96.93 o 
   1   9   2     2629.86     2670.14     49.53 o 
   2   9   2      601.32      646.06     47.04 o 
   3   9   2     3017.63     2998.21     66.50 o 
   4   9   2      651.49      680.67     35.60 o 
   5   9   2      251.59      248.49     27.47 o 
   6   9   2      264.40      307.77     31.46 o 
   7   9   2      102.64      160.45     34.52 o 
   8   9   2      428.55      556.69     73.47 o 
  -8  10   2      204.93      238.52     38.79 o 
  -7  10   2       67.30       58.42     25.23 o 
  -6  10   2       57.78       43.74     21.82 o 
  -5  10   2       12.04        9.54     22.48 o 
  -4  10   2      813.81      851.04     44.97 o 
  -3  10   2     2913.10     2755.38     55.79 o 
  -2  10   2      553.09      515.12     19.79 o 
  -1  10   2      452.74      458.91     29.25 o 
   0  10   2      799.22      740.13     26.88 o 
   1  10   2     2276.13     2106.46     51.00 o 
   2  10   2     2975.85     2967.20     66.53 o 
   3  10   2     1513.42     1482.44     57.32 o 
   4  10   2        7.39       11.01     14.43 o 
   5  10   2       52.13       75.44     22.00 o 
   6  10   2       49.03       55.84     29.13 o 
   7  10   2      635.51      589.34     45.77 o 
   8  10   2      118.92      205.20     57.00 o 
  -8  11   2       42.48       52.61     29.52 o 
  -7  11   2       40.61       51.56     25.38 o 
  -6  11   2      104.58       68.75     23.88 o 
  -5  11   2      649.15      698.01     42.77 o 
  -4  11   2      407.86      379.73     24.67 o 
  -3  11   2      221.94      218.64     19.29 o 
  -2  11   2      445.43      399.37     21.94 o 
  -1  11   2     3289.68     3260.17     61.70 o 
   0  11   2     3331.82     3327.11     77.79 o 
   1  11   2     1184.18     1132.94     63.61 o 
   2  11   2        2.12       26.03     11.50 o 
   3  11   2     1126.15      991.87    104.50 o 
   4  11   2      485.55      485.55     34.93 o 
   5  11   2      144.29      149.51     25.96 o 
   6  11   2       32.55       15.19     21.22 o 
   7  11   2       30.50       38.53     25.75 o 
   8  11   2      186.73       98.16     52.57 o 
  -8  12   2      331.67      367.33     44.07 o 
  -7  12   2        9.16       60.31     27.38 o 
  -6  12   2       16.68       36.27     24.33 o 
  -5  12   2        3.42       -4.01     17.90 o 
  -4  12   2     1287.04     1298.31     50.45 o 
  -3  12   2      968.10     1003.22     36.53 o 
  -2  12   2      192.59      234.16     28.34 o 
  -1  12   2      571.57      540.04     22.36 o 
   0  12   2      223.34      233.86     18.96 o 
   1  12   2      442.93      433.91     24.02 o 
   2  12   2     4363.92     4480.95     95.22 o 
   3  12   2        1.84       -5.72     14.31 o 
   4  12   2        4.19        3.06     17.40 o 
   5  12   2       10.55        8.35     21.24 o 
   6  12   2      747.26      686.30     80.11 o 
   7  12   2      301.65      328.15     40.48 o 
  -7  13   2      239.69      265.58     39.13 o 
  -6  13   2      596.30      670.18     48.01 o 
  -5  13   2      386.15      407.60     37.17 o 
  -4  13   2        5.88       27.61     17.45 o 
  -3  13   2       78.87       62.76     16.56 o 
  -2  13   2      440.94      445.75     25.88 o 
  -1  13   2     1299.45     1392.95     43.33 o 
   0  13   2      210.45      258.76     21.20 o 
   1  13   2      645.95      631.26     29.38 o 
   2  13   2      129.17      119.46     17.71 o 
   3  13   2      650.22      638.59     54.15 o 
   4  13   2      814.38      880.78     48.66 o 
   5  13   2      786.89      907.42     53.07 o 
   6  13   2      111.20      117.18     29.07 o 
   7  13   2       29.14      -31.25     24.38 o 
  -7  14   2      461.09      401.13     45.82 o 
  -6  14   2      310.59      327.79     39.83 o 
  -5  14   2       83.60       97.47     33.88 o 
  -4  14   2       31.96       34.30     21.24 o 
  -3  14   2      406.35      387.51     32.56 o 
  -2  14   2     1123.83     1063.31    139.33 o 
  -1  14   2       96.92      132.62     50.98 o 
   0  14   2      474.15      536.30     28.93 o 
   1  14   2      317.08      341.18     46.53 o 
   2  14   2       73.78       70.61     17.42 o 
   3  14   2      119.88      150.21     25.96 o 
   4  14   2       23.26       -2.71     20.99 o 
   5  14   2      512.52      474.72     41.65 o 
   6  14   2      149.95       83.81     29.52 o 
  -6  15   2      378.94      365.37     48.45 o 
  -5  15   2      269.29      287.64     95.63 o 
  -4  15   2      237.18      198.88     49.08 o 
  -3  15   2        9.67       34.50     21.37 o 
  -2  15   2      542.93      556.99     40.53 o 
  -1  15   2      647.58      684.99    130.46 o 
   0  15   2      516.96      462.29     36.52 o 
   1  15   2      108.28      124.93     19.94 o 
   2  15   2      161.09      160.18     27.86 o 
   3  15   2      376.65      374.79     88.35 o 
   4  15   2      643.64      720.19     47.86 o 
   5  15   2      270.81      324.96     39.40 o 
   6  15   2       64.94       30.91     29.55 o 
  -6  16   2       68.40       70.79     34.52 o 
  -5  16   2       62.02       44.34     27.31 o 
  -4  16   2      150.46      155.16     42.43 o 
  -3  16   2      118.43      116.49     28.94 o 
  -2  16   2      192.38      261.28     33.76 o 
  -1  16   2        8.68       11.59     35.15 o 
   0  16   2       60.77       69.40     23.93 o 
   1  16   2       84.80       75.66     19.34 o 
   2  16   2      253.61      260.93     58.27 o 
   3  16   2      373.35      352.48     36.78 o 
   4  16   2        7.41       23.21     25.61 o 
   5  16   2      256.75      304.66     40.18 o 
  -5  17   2      163.16      198.86     50.67 o 
  -4  17   2        8.89       45.60     41.17 o 
  -3  17   2        0.31       14.57     35.47 o 
  -2  17   2       17.66       51.93     25.97 o 
  -1  17   2      606.95      617.63    135.21 o 
   0  17   2      588.83      609.77     77.26 o 
   1  17   2       20.35        2.04     22.53 o 
   2  17   2       18.44       30.40     34.20 o 
   3  17   2      101.78      105.02     29.78 o 
   4  17   2      452.27      476.85     45.89 o 
  -4  18   2      205.01      284.99     57.00 o 
  -3  18   2      228.47      298.93     57.63 o 
  -2  18   2       10.18      -11.84     24.26 o 
  -1  18   2       25.88       17.54     25.68 o 
   0  18   2        8.06       23.63     26.28 o 
   1  18   2      302.22      416.09     61.43 o 
   2  18   2      314.88      351.49     59.53 o 
   3  18   2      164.31       63.97     40.53 o 
  -2  19   2       41.94       42.27     29.75 o 
  -1  19   2      177.91      213.44     36.45 o 
   0  19   2      215.07      199.54     88.98 o 
   1  19   2       22.56       53.83     41.80 o 
   2  19   2        7.14      -12.67     38.00 o 
 -10   1   3        5.10       47.86     35.78 o 
  -9   1   3      265.70      247.74     68.40 o 
  -8   1   3       26.94        2.33     22.06 o 
  -7   1   3       61.33       30.33     13.28 o 
  -6   1   3       27.21       28.07     10.71 o 
  -5   1   3      271.99      299.45     13.99 o 
  -4   1   3        3.05        0.62      4.88 o 
  -3   1   3      164.42      216.76     16.04 o 
  -2   1   3    26928.42    27160.68    390.34 o 
  -1   1   3     1225.60     1222.29     25.32 o 
   0   1   3      857.49      918.38     17.43 o 
   1   1   3    11239.44    11355.88    166.46 o 
   2   1   3       13.52        9.94      3.47 o 
   3   1   3      238.08      214.30      7.88 o 
   4   1   3      491.93      490.45     14.11 o 
   5   1   3       65.12       69.00      9.14 o 
   6   1   3       23.75        8.66     11.47 o 
   7   1   3       78.32       74.30     17.49 o 
   8   1   3       18.06        8.98     25.30 o 
   9   1   3       11.10      -40.53     41.17 o 
 -10   2   3        0.28       -6.95     34.26 o 
  -9   2   3       52.46       50.72     32.45 o 
  -8   2   3      147.73      180.27     33.49 o 
  -7   2   3       58.48       48.31     17.00 o 
  -6   2   3       66.00       59.47     11.58 o 
  -5   2   3      325.61      333.24     16.77 o 
  -4   2   3     3712.68     3862.57     60.22 o 
  -3   2   3      553.17      559.22     17.27 o 
  -2   2   3    11863.68    12191.80    217.59 o 
  -1   2   3     2495.73     2443.15     43.42 o 
   0   2   3    12598.16    12095.44    175.64 o 
   1   2   3    12672.16    12556.80    213.26 o 
   2   2   3      442.43      435.42     17.37 o 
   3   2   3     3261.78     3300.41     57.07 o 
   4   2   3      609.06      592.88     15.36 o 
   5   2   3      491.26      467.71     20.04 o 
   6   2   3      969.86      975.65     32.68 o 
   7   2   3     1363.22     1417.64     43.49 o 
   8   2   3       29.37       16.04     20.48 o 
   9   2   3        8.62       -7.60     42.43 o 
 -10   3   3       85.73       52.34     58.58 o 
  -9   3   3       31.18       36.96     32.45 o 
  -8   3   3      144.92      142.51     23.28 o 
  -7   3   3       54.28       48.72     17.33 o 
  -6   3   3       92.75      113.34     14.16 o 
  -5   3   3     1590.30     1578.27     40.77 o 
  -4   3   3      262.96      256.00     15.91 o 
  -3   3   3      231.58      268.50     12.76 o 
  -2   3   3      148.70      154.34     13.16 o 
  -1   3   3     1901.32     1974.91     34.94 o 
   0   3   3      476.08      583.60     19.33 o 
   1   3   3     2866.64     3089.37     59.90 o 
   2   3   3      918.00      928.31     20.83 o 
   3   3   3     1311.68     1348.80     29.42 o 
   4   3   3      135.93      157.91     17.83 o 
   5   3   3      475.82      496.79     20.58 o 
   6   3   3      560.47      509.97     25.02 o 
   7   3   3        0.09        4.66     17.39 o 
   8   3   3       13.82       51.07     27.31 o 
   9   3   3       31.86       67.77     47.50 o 
  -9   4   3        0.81      -27.42     26.38 o 
  -8   4   3      190.34      195.16     26.02 o 
  -7   4   3        1.49       -4.70     14.16 o 
  -6   4   3      653.04      718.80     64.49 o 
  -5   4   3      569.55      629.37     23.80 o 
  -4   4   3       15.67       28.56      7.86 o 
  -3   4   3     2176.98     2044.42     41.14 o 
  -2   4   3        0.89        3.02      3.59 o 
  -1   4   3     2001.25     2062.65     37.03 o 
   0   4   3     6345.47     6049.32    118.29 o 
   1   4   3      497.75      521.30     14.08 o 
   2   4   3      690.90      696.17     26.37 o 
   3   4   3       20.95       50.89      7.24 o 
   4   4   3      317.46      351.39     16.46 o 
   5   4   3      403.41      396.69     19.24 o 
   6   4   3        6.27        2.17      9.51 o 
   7   4   3       17.29       38.00     22.84 o 
   8   4   3      129.54      115.24     33.57 o 
   9   4   3       31.95       32.93     44.33 o 
  -9   5   3       28.71        0.70     30.67 o 
  -8   5   3       13.28      -33.41     16.71 o 
  -7   5   3        2.18      -24.94     13.20 o 
  -6   5   3      374.58      338.88     20.70 o 
  -5   5   3      341.75      304.85     17.88 o 
  -4   5   3      269.67      249.74     16.52 o 
  -3   5   3     1697.15     1687.93     36.32 o 
  -2   5   3      155.64      160.28      9.52 o 
  -1   5   3      378.59      369.95     12.14 o 
   0   5   3        4.42        7.04      3.01 o 
   1   5   3     2870.96     3136.56     60.15 o 
   2   5   3      208.16      194.71      8.00 o 
   3   5   3      162.57      167.20     10.39 o 
   4   5   3      532.87      511.70     21.66 o 
   5   5   3       46.97       27.26     10.03 o 
   6   5   3       83.33       94.89     16.75 o 
   7   5   3      108.63      100.76     26.87 o 
   8   5   3       15.83       14.59     26.41 o 
   9   5   3        2.93      -58.90     36.10 o 
  -9   6   3        0.16        4.43     45.60 o 
  -8   6   3       26.89        1.80     17.87 o 
  -7   6   3        9.34       29.53     20.55 o 
  -6   6   3       25.51       27.93     12.34 o 
  -5   6   3      304.21      306.59     18.29 o 
  -4   6   3      259.95      239.69     22.30 o 
  -3   6   3      350.26      331.51     15.33 o 
  -2   6   3      194.91      202.07     11.06 o 
  -1   6   3       77.25       87.95      7.01 o 
   0   6   3     1695.92     1696.66     31.91 o 
   1   6   3      330.04      357.70     24.75 o 
   2   6   3     4718.22     5015.10     72.54 o 
   3   6   3      245.31      213.23     10.47 o 
   4   6   3      361.78      365.85     19.26 o 
   5   6   3       48.90       68.54     14.04 o 
   6   6   3       76.78       59.41     22.81 o 
   7   6   3        1.08        2.53     20.60 o 
   8   6   3        2.41       -2.78     26.64 o 
   9   6   3       10.19      -31.03     40.53 o 
  -9   7   3       14.66       69.18     29.61 o 
  -8   7   3       22.64        8.06     19.17 o 
  -7   7   3      148.79      201.98     55.82 o 
  -6   7   3        8.35        5.53     13.39 o 
  -5   7   3      658.68      650.23     25.85 o 
  -4   7   3     2392.29     2244.35     47.95 o 
  -3   7   3      570.22      613.25     20.56 o 
  -2   7   3        1.09        2.40      4.95 o 
  -1   7   3     1607.91     1582.41     32.69 o 
   0   7   3     2233.85     2470.46     44.30 o 
   1   7   3      497.07      523.52     21.50 o 
   2   7   3      399.32      373.92     12.98 o 
   3   7   3      504.52      468.87     15.05 o 
   4   7   3       31.80       20.31     11.34 o 
   5   7   3       15.27       29.32     13.39 o 
   6   7   3       60.52       48.44     17.13 o 
   7   7   3        0.10       17.55     22.61 o 
   8   7   3       10.87       -4.63     26.17 o 
  -9   8   3        0.14        4.78     29.77 o 
  -8   8   3      113.22      137.94     32.08 o 
  -7   8   3       99.47       62.01     19.70 o 
  -6   8   3       33.47       51.25     16.73 o 
  -5   8   3       61.19       50.72     12.12 o 
  -4   8   3        9.57       -0.85      8.39 o 
  -3   8   3      344.14      392.04     23.22 o 
  -2   8   3      325.44      382.98     16.05 o 
  -1   8   3     1707.11     1921.78     45.61 o 
   0   8   3      918.11      952.92     34.37 o 
   1   8   3      105.99      108.38      9.16 o 
   2   8   3      740.45      737.38     24.79 o 
   3   8   3      109.32      103.79     17.45 o 
   4   8   3       28.35       20.24     13.52 o 
   5   8   3       96.96       87.77     16.21 o 
   6   8   3        4.07        5.30     16.95 o 
   7   8   3       19.24        3.17     31.03 o 
   8   8   3       38.86       70.93     43.70 o 
  -9   9   3        2.66       -4.22     29.94 o 
  -8   9   3       35.70       80.28     29.82 o 
  -7   9   3       33.68       23.21     22.26 o 
  -6   9   3       89.57       99.35     21.22 o 
  -5   9   3      100.44      105.05     14.14 o 
  -4   9   3      125.29      121.30     13.25 o 
  -3   9   3     1064.99     1092.79     30.07 o 
  -2   9   3       53.11       36.74      9.60 o 
  -1   9   3        0.56       -4.42      7.22 o 
   0   9   3      133.53      123.93      9.56 o 
   1   9   3        0.19       13.50      7.89 o 
   2   9   3        0.14       13.65     11.73 o 
   3   9   3       68.35       65.65     15.60 o 
   4   9   3      374.24      402.78     30.44 o 
   5   9   3       49.24       39.76     28.50 o 
   6   9   3      191.59      195.91     28.62 o 
   7   9   3        7.85       -5.38     21.72 o 
   8   9   3       88.43       25.33     40.53 o 
  -8  10   3        2.78      -37.18     23.87 o 
  -7  10   3       75.50       83.60     37.05 o 
  -6  10   3       48.29       71.57     22.39 o 
  -5  10   3     1130.77     1121.15     45.16 o 
  -4  10   3      164.73      144.98     17.92 o 
  -3  10   3      584.11      562.39     29.80 o 
  -2  10   3      169.99      156.46     12.98 o 
  -1  10   3      154.98      137.19     16.73 o 
   0  10   3      300.39      268.16     18.65 o 
   1  10   3       14.12       14.90      8.43 o 
   2  10   3      123.17      114.90     18.57 o 
   3  10   3      347.56      360.66     28.66 o 
   4  10   3      326.47      327.85     42.43 o 
   5  10   3       21.16        2.03     22.80 o 
   6  10   3        0.92       -9.82     21.22 o 
   7  10   3       33.95       18.71     24.89 o 
   8  10   3      148.87      120.96     51.93 o 
  -8  11   3      147.62      130.57     47.18 o 
  -7  11   3        3.02      -43.79     21.89 o 
  -6  11   3      179.74      232.92     37.68 o 
  -5  11   3       14.18       19.74     18.93 o 
  -4  11   3        6.85       14.26     10.72 o 
  -3  11   3       71.03       84.45     12.84 o 
  -2  11   3       36.64       23.86     10.84 o 
  -1  11   3      148.28      163.11     16.46 o 
   0  11   3        2.36       -0.96      8.91 o 
   1  11   3      302.43      217.18     17.39 o 
   2  11   3      142.33      103.61     23.38 o 
   3  11   3       14.35       32.81     16.68 o 
   4  11   3       18.29       29.80     18.79 o 
   5  11   3        4.53      -10.70     17.40 o 
   6  11   3        0.04      -14.54     26.28 o 
   7  11   3        2.28        6.86     25.34 o 
  -8  12   3       64.31       25.15     65.55 o 
  -7  12   3       23.52       17.66     24.49 o 
  -6  12   3       49.55       80.11     26.42 o 
  -5  12   3       67.61       48.90     21.27 o 
  -4  12   3       65.12       71.66     17.54 o 
  -3  12   3       82.86       85.82     13.24 o 
  -2  12   3      142.55      115.03     13.63 o 
  -1  12   3       19.41       17.55     11.55 o 
   0  12   3      649.41      620.32     27.97 o 
   1  12   3      213.09      245.53     19.17 o 
   2  12   3        0.24      -14.24     16.05 o 
   3  12   3       10.09        0.19     15.33 o 
   4  12   3      173.10      152.00     25.48 o 
   5  12   3       75.35       37.81     23.06 o 
   6  12   3       17.77       23.76     22.98 o 
   7  12   3       86.42       74.26     31.34 o 
  -7  13   3        1.01       36.13     31.03 o 
  -6  13   3        8.33       -1.10     23.98 o 
  -5  13   3       10.43       25.61     20.82 o 
  -4  13   3       25.39       37.41     16.03 o 
  -3  13   3       54.37       64.04     16.07 o 
  -2  13   3        1.04       30.00     30.69 o 
  -1  13   3      356.13      358.84     24.17 o 
   0  13   3       96.24      134.94     17.66 o 
   1  13   3     1009.09      971.48     35.98 o 
   2  13   3       62.46       97.90     20.15 o 
   3  13   3       32.49       22.97     19.00 o 
   4  13   3      176.65      174.08     31.98 o 
   5  13   3       32.73       34.80     24.40 o 
   6  13   3        4.99        3.83     26.92 o 
   7  13   3        1.29       28.04     29.46 o 
  -7  14   3       16.43       -7.98     28.67 o 
  -6  14   3       30.06       13.34     25.93 o 
  -5  14   3       18.17       47.60     25.33 o 
  -4  14   3        1.64      -12.28     15.90 o 
  -3  14   3       20.41       25.88     15.10 o 
  -2  14   3        5.49        7.31     16.26 o 
  -1  14   3        0.51       22.60     14.18 o 
   0  14   3        0.56       13.93     13.30 o 
   1  14   3        0.21       13.62     20.08 o 
   2  14   3       52.03       57.78     20.34 o 
   3  14   3        3.87        2.38     18.48 o 
   4  14   3        0.46       36.06     22.61 o 
   5  14   3        2.31       -2.26     32.30 o 
   6  14   3        9.99       37.33     35.78 o 
  -6  15   3       16.22       18.69     28.31 o 
  -5  15   3      195.42      235.89     34.24 o 
  -4  15   3       32.67       10.13     31.03 o 
  -3  15   3       18.46       15.85     20.99 o 
  -2  15   3      426.82      418.72     44.02 o 
  -1  15   3        6.44       13.02     18.13 o 
   0  15   3      101.92      126.64     19.95 o 
   1  15   3      335.22      363.22     29.63 o 
   2  15   3       38.32       37.55     21.72 o 
   3  15   3       21.71        4.94     19.48 o 
   4  15   3        0.02       -5.67     21.55 o 
   5  15   3        4.21       22.56     26.82 o 
   6  15   3       36.47       28.69     29.46 o 
  -6  16   3        6.63       26.92     53.83 o 
  -5  16   3       12.27      -39.90     35.47 o 
  -4  16   3      116.70      179.86     43.70 o 
  -3  16   3      158.60      202.58     32.45 o 
  -2  16   3       47.68       54.22     23.13 o 
  -1  16   3       76.99       29.14     21.22 o 
   0  16   3       14.62        9.48     31.98 o 
   1  16   3       53.85       31.44     17.36 o 
   2  16   3       66.74       79.45     25.75 o 
   3  16   3       51.97       29.61     41.48 o 
   4  16   3        0.69        4.09     24.85 o 
   5  16   3       22.41       26.16     28.17 o 
  -5  17   3       12.05      -43.70     32.93 o 
  -4  17   3      131.50       24.07     36.73 o 
  -3  17   3       31.05       20.68     24.94 o 
  -2  17   3        0.03      -12.97     23.48 o 
  -1  17   3        0.47      -10.71     21.69 o 
   0  17   3       61.74       52.93     47.82 o 
   1  17   3       89.24       82.96     38.00 o 
   2  17   3       46.70       25.75     25.72 o 
   3  17   3       48.10       33.71     26.86 o 
   4  17   3       17.87       33.82     28.20 o 
  -4  18   3       14.17      -34.20     36.10 o 
  -3  18   3       48.90      100.70     41.17 o 
  -2  18   3        6.48       -3.77     25.06 o 
  -1  18   3       10.62       26.53     25.23 o 
   0  18   3       34.26       40.09     49.08 o 
   1  18   3        0.19       31.67     35.47 o 
   2  18   3        1.54        2.53     34.83 o 
   3  18   3       37.64       53.19     30.44 o 
  -2  19   3        0.49        9.85     27.67 o 
  -1  19   3       48.52       45.81     46.23 o 
   0  19   3       75.69       81.64     32.61 o 
   1  19   3        9.69       17.73     41.17 o 
   2  19   3       11.24      -17.10     38.63 o 
 -10   0   4       13.23       55.10     50.67 o 
  -9   0   4      118.76      144.40     50.03 o 
  -8   0   4       15.03       -0.63     35.47 o 
  -7   0   4     1148.05     1177.35     53.35 o 
  -6   0   4     2199.13     2101.79     70.60 o 
  -5   0   4      205.89      166.89     56.37 o 
  -4   0   4      926.30      951.65     47.18 o 
  -3   0   4     3555.71     3938.61    139.96 o 
  -2   0   4    63151.01    63063.32   1265.45 o 
  -1   0   4    34477.37    36638.39    737.93 o 
   0   0   4      264.76      295.83     12.76 o 
   1   0   4     1227.87     1323.12     37.68 o 
   2   0   4     1260.71     1241.62     35.47 o 
   3   0   4     2051.61     1941.75     42.09 o 
   4   0   4     2740.12     2589.19     55.56 o 
   5   0   4       49.85       50.96     23.75 o 
   6   0   4      360.86      395.17     72.52 o 
   7   0   4       50.26       43.04     23.43 o 
   8   0   4     1195.14     1307.17     91.20 o 
 -10   1   4        2.43       13.23     36.40 o 
  -9   1   4      357.34      287.36     43.17 o 
  -8   1   4      570.77      657.51     50.48 o 
  -7   1   4      185.84      176.78     39.67 o 
  -6   1   4       95.68       89.65     13.48 o 
  -5   1   4     1733.94     1808.04     42.43 o 
  -4   1   4    11457.96    11562.02    208.38 o 
  -3   1   4     5288.93     5507.34     90.47 o 
  -2   1   4      821.55      827.05     21.02 o 
  -1   1   4      213.29      195.83     10.24 o 
   0   1   4       96.53       89.13      5.22 o 
   1   1   4      967.17      829.32     26.97 o 
   2   1   4      173.52      137.79     11.34 o 
   3   1   4     2178.20     2198.20     37.49 o 
   4   1   4        6.27        3.74      5.64 o 
   5   1   4     1214.31     1234.12     34.24 o 
   6   1   4      708.48      663.32     27.82 o 
   7   1   4      135.14      102.67     18.48 o 
   8   1   4       33.90       18.35     23.59 o 
   9   1   4       50.81       18.37     42.43 o 
 -10   2   4      213.56      248.64     51.62 o 
  -9   2   4        0.59        1.18     46.23 o 
  -8   2   4      125.54       89.31     22.84 o 
  -7   2   4     1020.67     1049.25     36.06 o 
  -6   2   4     1909.65     1975.85     53.93 o 
  -5   2   4     1831.65     1744.78     58.36 o 
  -4   2   4      441.21      534.62     19.67 o 
  -3   2   4      752.65      667.45     19.92 o 
  -2   2   4     2504.15     2723.32     48.41 o 
  -1   2   4    11058.58    10786.60    142.64 o 
   0   2   4      443.57      442.26     10.23 o 
   1   2   4     7971.14     8172.48    122.91 o 
   2   2   4     3419.87     3365.53     56.30 o 
   3   2   4     1652.46     1629.19     33.37 o 
   4   2   4     2851.41     2716.32     51.87 o 
   5   2   4     1387.81     1377.38     39.53 o 
   6   2   4      138.09      135.93     17.55 o 
   7   2   4     1070.43     1041.68     44.61 o 
   8   2   4      300.70      301.01     36.69 o 
   9   2   4      419.50      450.92     69.03 o 
 -10   3   4      135.62      172.77     44.78 o 
  -9   3   4       59.94       54.40     30.61 o 
  -8   3   4      601.90      689.17     45.26 o 
  -7   3   4     1765.14     1816.25     48.63 o 
  -6   3   4      449.32      488.88     23.78 o 
  -5   3   4     1238.99     1216.92     33.77 o 
  -4   3   4      909.85      878.43     25.50 o 
  -3   3   4     2291.44     2182.75     43.43 o 
  -2   3   4     2255.75     2125.76     62.62 o 
  -1   3   4     3078.94     2932.36     43.95 o 
   0   3   4     9159.79     9396.43    160.31 o 
   1   3   4     4549.94     4631.93     72.76 o 
   2   3   4    13881.91    14135.40    209.87 o 
   3   3   4     3140.37     2997.02     53.91 o 
   4   3   4     2422.37     2301.59     46.26 o 
   5   3   4      483.08      420.64     19.12 o 
   6   3   4       75.73       80.43     14.97 o 
   7   3   4      273.33      253.67     30.53 o 
   8   3   4       59.44       35.70     27.14 o 
   9   3   4       76.58      136.80     51.30 o 
 -10   4   4      201.12      169.31     42.29 o 
  -9   4   4        1.54       -6.34     30.67 o 
  -8   4   4       51.23       53.16     20.81 o 
  -7   4   4      231.02      260.26     25.42 o 
  -6   4   4     2973.32     2953.56     85.78 o 
  -5   4   4     2125.58     2108.15     48.11 o 
  -4   4   4       55.96       88.25     18.26 o 
  -3   4   4      936.84      873.12     23.88 o 
  -2   4   4     2075.18     1836.85     36.46 o 
  -1   4   4      827.01      787.65     18.91 o 
   0   4   4      597.57      675.16     16.91 o 
   1   4   4      986.74     1055.65     22.33 o 
   2   4   4     6771.37     6940.40    108.73 o 
   3   4   4     4367.63     4331.69     73.80 o 
   4   4   4     3277.98     3085.31     58.34 o 
   5   4   4      929.65      926.57     28.49 o 
   6   4   4       34.42       13.79     14.89 o 
   7   4   4      192.16      194.46     31.12 o 
   8   4   4      292.53      280.18     37.84 o 
   9   4   4      155.26       91.83     50.03 o 
  -9   5   4      255.88      297.05     34.82 o 
  -8   5   4      168.02      184.19     25.89 o 
  -7   5   4      801.70      827.16     41.36 o 
  -6   5   4      319.12      326.80     28.15 o 
  -5   5   4     3405.91     3408.39     67.66 o 
  -4   5   4     5758.94     5708.74     97.86 o 
  -3   5   4      537.68      529.07     18.67 o 
  -2   5   4        3.33        3.45      4.11 o 
  -1   5   4       30.38       27.19      5.94 o 
   0   5   4     3853.84     3773.00     62.89 o 
   1   5   4    25426.69    26094.40    376.61 o 
   2   5   4     6436.04     6476.58    121.52 o 
   3   5   4       55.63       53.63      7.58 o 
   4   5   4       10.46       -5.04     11.62 o 
   5   5   4      240.22      254.58     20.27 o 
   6   5   4      286.37      268.72     30.21 o 
   7   5   4       10.40      -12.97     19.89 o 
   8   5   4        0.96       20.27     26.87 o 
   9   5   4        0.36        2.53     45.60 o 
  -9   6   4       43.25       62.07     25.82 o 
  -8   6   4       17.81       10.88     19.85 o 
  -7   6   4     1077.72     1247.15     59.82 o 
  -6   6   4     2315.65     2389.23     55.92 o 
  -5   6   4      520.46      504.33     23.23 o 
  -4   6   4      199.65      162.89     13.35 o 
  -3   6   4      169.71      150.36     18.83 o 
  -2   6   4     3462.34     3545.46     62.83 o 
  -1   6   4     1708.00     1667.46     47.81 o 
   0   6   4      199.83      199.08      9.96 o 
   1   6   4      847.67      913.22     22.68 o 
   2   6   4      462.70      451.31     15.39 o 
   3   6   4     7235.08     6874.69    113.80 o 
   4   6   4     1715.25     1717.87     47.62 o 
   5   6   4       11.61        9.48     17.17 o 
   6   6   4        0.43       -6.80     12.68 o 
   7   6   4        2.15        2.85     19.70 o 
   8   6   4      483.88      587.23     59.53 o 
  -9   7   4      144.97      175.84     36.36 o 
  -8   7   4      390.25      396.87     33.37 o 
  -7   7   4      211.98      229.81     25.99 o 
  -6   7   4        0.04        3.66     11.82 o 
  -5   7   4     3413.87     3506.48    127.09 o 
  -4   7   4     5144.25     5117.76     90.69 o 
  -3   7   4     1194.77     1097.36     28.95 o 
  -2   7   4       53.72       75.29      8.47 o 
  -1   7   4      479.49      531.91     27.97 o 
   0   7   4     1794.64     1648.76     32.42 o 
   1   7   4     4594.72     4415.49    137.78 o 
   2   7   4     1898.93     1791.47     67.43 o 
   3   7   4      822.20      784.19     55.12 o 
   4   7   4       49.38       49.71     12.55 o 
   5   7   4      588.75      557.73     32.15 o 
   6   7   4      863.11      871.27     57.81 o 
   7   7   4      442.03      381.37     71.57 o 
   8   7   4       54.41       84.73     30.72 o 
  -9   8   4       48.82       63.67     57.00 o 
  -8   8   4      168.89      180.01     43.70 o 
  -7   8   4      220.30      185.89     26.65 o 
  -6   8   4      947.94      975.34     40.40 o 
  -5   8   4     3335.93     3282.44     67.61 o 
  -4   8   4       87.20      101.65     14.17 o 
  -3   8   4      579.45      538.32     20.71 o 
  -2   8   4      378.83      320.77     15.22 o 
  -1   8   4      114.21       90.89      9.49 o 
   0   8   4     2183.39     2010.13     38.93 o 
   1   8   4      525.14      456.13     27.13 o 
   2   8   4     1685.90     1705.33     42.21 o 
   3   8   4      390.79      399.30     23.10 o 
   4   8   4      655.04      636.70     30.10 o 
   5   8   4      460.45      468.67     28.68 o 
   6   8   4        5.71        8.46     15.59 o 
   7   8   4      320.55      319.89     77.26 o 
   8   8   4      316.26      397.09     66.50 o 
  -9   9   4       65.79       40.12     37.05 o 
  -8   9   4      282.08      293.75     39.56 o 
  -7   9   4        3.25       15.45     17.00 o 
  -6   9   4      139.47      126.17     24.96 o 
  -5   9   4      781.37      827.04     30.42 o 
  -4   9   4     2053.84     1954.35     45.98 o 
  -3   9   4     2226.88     2173.87     47.40 o 
  -2   9   4      233.24      223.66     13.87 o 
  -1   9   4        5.03       -0.67      6.08 o 
   0   9   4     1014.34     1027.73     37.98 o 
   1   9   4     2430.70     2327.73     54.20 o 
   2   9   4     3183.75     3227.23     90.00 o 
   3   9   4      277.54      324.84     26.86 o 
   4   9   4      714.51      709.74     37.99 o 
   5   9   4      296.99      310.95     30.23 o 
   6   9   4      520.56      532.94     40.69 o 
   7   9   4      639.17      709.32     72.83 o 
   8   9   4        8.34       46.87     44.33 o 
  -8  10   4        0.86        3.52     26.24 o 
  -7  10   4      157.05      204.66     49.08 o 
  -6  10   4      367.65      395.82     29.11 o 
  -5  10   4     3050.99     2981.94     74.77 o 
  -4  10   4      833.70      811.67     28.76 o 
  -3  10   4     1586.38     1693.28     57.77 o 
  -2  10   4     2021.69     1990.19     43.81 o 
  -1  10   4     1789.02     1730.43     38.19 o 
   0  10   4     1575.60     1529.98     49.89 o 
   1  10   4       16.41       22.13      8.97 o 
   2  10   4     1066.89     1035.47     65.23 o 
   3  10   4      520.80      499.27     33.36 o 
   4  10   4      145.50      131.52     23.29 o 
   5  10   4      138.85      152.67     53.20 o 
   6  10   4       21.72        6.98     20.69 o 
   7  10   4      264.35      340.09     58.90 o 
   8  10   4      214.99      197.60     57.00 o 
  -8  11   4       10.41       -0.02     27.51 o 
  -7  11   4        0.70       19.69     27.14 o 
  -6  11   4       99.39       32.62     24.70 o 
  -5  11   4      480.71      476.72     39.95 o 
  -4  11   4     2746.93     2898.77     62.46 o 
  -3  11   4     1416.16     1503.15     39.01 o 
  -2  11   4        9.97       22.81     10.71 o 
  -1  11   4        7.92       -7.93      9.21 o 
   0  11   4     1289.91     1320.89     39.64 o 
   1  11   4     4522.79     4624.33    109.68 o 
   2  11   4      466.74      525.30     34.00 o 
   3  11   4      283.77      309.53     44.65 o 
   4  11   4       53.88       74.33     21.63 o 
   5  11   4      110.59      139.96     26.28 o 
   6  11   4      759.21      891.16     53.29 o 
   7  11   4      113.39       57.01     34.52 o 
  -8  12   4       11.66      -12.48     30.72 o 
  -7  12   4      127.21      231.68     62.07 o 
  -6  12   4      693.39      661.64     47.44 o 
  -5  12   4       15.17       16.46     15.71 o 
  -4  12   4      191.40      190.10     17.93 o 
  -3  12   4       11.68        3.74     10.39 o 
  -2  12   4     2147.51     2254.12     49.85 o 
  -1  12   4     2301.42     2304.76     62.37 o 
   0  12   4     2005.01     2056.60     54.62 o 
   1  12   4      628.09      582.04     29.10 o 
   2  12   4      222.01      205.65     47.50 o 
   3  12   4      725.26      808.95     44.31 o 
   4  12   4      724.73      772.39     64.60 o 
   5  12   4      203.28      221.97     35.15 o 
   6  12   4        5.73       27.69     23.68 o 
   7  12   4       21.83      -32.62     25.08 o 
  -7  13   4      128.23      162.53     36.65 o 
  -6  13   4        9.26       28.05     24.32 o 
  -5  13   4      183.92      186.50     29.55 o 
  -4  13   4      115.55      140.36     25.02 o 
  -3  13   4      465.28      508.05     34.75 o 
  -2  13   4       21.65       29.72     14.81 o 
  -1  13   4      525.72      512.99     36.57 o 
   0  13   4      434.27      410.81     44.43 o 
   1  13   4      587.47      556.46     28.81 o 
   2  13   4      731.46      736.00     81.38 o 
   3  13   4       44.29       49.26     20.65 o 
   4  13   4       51.38       63.97     24.18 o 
   5  13   4      417.55      409.25     52.57 o 
   6  13   4      166.50      159.17     32.65 o 
  -7  14   4      246.38      281.25     42.00 o 
  -6  14   4      576.80      670.15     62.07 o 
  -5  14   4      547.75      599.70     44.61 o 
  -4  14   4        4.50        5.36     17.03 o 
  -3  14   4      190.98      198.97     37.37 o 
  -2  14   4       96.63      105.46     19.03 o 
  -1  14   4      298.25      292.04     24.28 o 
   0  14   4      125.25      141.80     19.61 o 
   1  14   4        0.08       -5.48     12.63 o 
   2  14   4       96.43       80.68     22.79 o 
   3  14   4      519.03      548.05     40.94 o 
   4  14   4      328.94      339.73     37.10 o 
   5  14   4      270.20      270.49     36.14 o 
   6  14   4        0.08       14.90     28.50 o 
  -6  15   4        5.82       -8.98     25.97 o 
  -5  15   4      101.12       58.90     34.83 o 
  -4  15   4      186.87      132.44     28.91 o 
  -3  15   4      264.63      236.57     31.96 o 
  -2  15   4      102.72      123.34     26.62 o 
  -1  15   4      394.72      362.92     27.20 o 
   0  15   4     1046.43     1063.71     57.09 o 
   1  15   4       60.90       69.34     23.17 o 
   2  15   4      404.32      438.74     49.08 o 
   3  15   4      110.88       92.43     31.03 o 
   4  15   4      293.66      313.14     38.06 o 
   5  15   4      193.37      187.93     36.14 o 
  -6  16   4      277.99      312.86     58.90 o 
  -5  16   4      109.87      109.56     43.07 o 
  -4  16   4        0.93      -34.83     25.97 o 
  -3  16   4       85.63       64.30     25.42 o 
  -2  16   4      440.78      441.96     39.67 o 
  -1  16   4      593.08      506.98     40.44 o 
   0  16   4      142.31      138.69     21.47 o 
   1  16   4        7.00      -27.55     19.26 o 
   2  16   4        5.43       -5.45     20.28 o 
   3  16   4      468.36      513.05     51.93 o 
   4  16   4      513.80      416.31     42.68 o 
   5  16   4       14.52       47.47     32.02 o 
  -5  17   4      101.94       80.43     42.43 o 
  -4  17   4      205.24      272.33     51.93 o 
  -3  17   4      106.21      176.09     40.22 o 
  -2  17   4      140.30       93.16     28.62 o 
  -1  17   4       33.39       14.12     23.51 o 
   0  17   4      132.28      181.92     31.00 o 
   1  17   4      243.28      217.39     54.47 o 
   2  17   4       34.64       26.30     23.93 o 
   3  17   4       14.83       58.44     64.28 o 
   4  17   4       17.92       22.51     27.99 o 
  -4  18   4        5.78        1.27     38.00 o 
  -3  18   4       28.72       58.05     30.55 o 
  -2  18   4      262.64      313.34     52.57 o 
  -1  18   4      559.98      586.42     47.37 o 
   0  18   4      124.05      140.60     46.23 o 
   1  18   4        1.91      -34.20     36.10 o 
   2  18   4       21.63       27.40     27.31 o 
   3  18   4      105.48      100.20     31.56 o 
  -2  19   4       53.66       60.54     30.56 o 
  -1  19   4       14.68       46.84     27.77 o 
   0  19   4       79.93       60.80     41.17 o 
   1  19   4      187.48      243.83     57.00 o 
 -10   1   5        5.11        5.84     67.13 o 
  -9   1   5        8.83       10.18     29.75 o 
  -8   1   5       26.08       29.11     14.99 o 
  -7   1   5      302.42      323.49     22.42 o 
  -6   1   5      742.52      732.67     28.67 o 
  -5   1   5       36.90       15.94      8.66 o 
  -4   1   5       39.37       54.88      8.80 o 
  -3   1   5     3616.21     3949.28     79.44 o 
  -2   1   5     2551.23     2665.21     56.31 o 
  -1   1   5     1589.97     1721.83     32.76 o 
   0   1   5      403.64      422.47     11.99 o 
   1   1   5     4225.15     4542.65     63.67 o 
   2   1   5       47.77       43.31      6.12 o 
   3   1   5      791.64      831.26     21.16 o 
   4   1   5     1028.67      953.78     23.06 o 
   5   1   5      295.23      264.80     32.18 o 
   6   1   5      541.04      561.63     27.11 o 
   7   1   5      166.22      124.22     24.96 o 
   8   1   5       47.79       21.46     34.52 o 
 -10   2   5      132.73      142.18     42.02 o 
  -9   2   5       18.82       37.05     30.67 o 
  -8   2   5       11.31       -9.95     16.24 o 
  -7   2   5       18.07        2.69     12.22 o 
  -6   2   5      639.99      683.19     31.72 o 
  -5   2   5      954.76      951.31     35.06 o 
  -4   2   5      735.64      843.06     25.71 o 
  -3   2   5     1701.96     1619.57     35.81 o 
  -2   2   5      290.63      278.92     13.99 o 
  -1   2   5      300.36      338.99     10.03 o 
   0   2   5      270.09      261.31      8.32 o 
   1   2   5     1147.01     1185.45     20.71 o 
   2   2   5      446.65      453.05     15.54 o 
   3   2   5        0.17        3.10      5.29 o 
   4   2   5       50.59       62.81      9.87 o 
   5   2   5       87.21       60.98     12.02 o 
   6   2   5       84.49       82.56     15.74 o 
   7   2   5       35.92       18.09     18.40 o 
   8   2   5        1.14       10.84     27.47 o 
   9   2   5        1.90       27.87     45.60 o 
 -10   3   5        4.57       10.24     39.58 o 
  -9   3   5       14.13       14.47     21.17 o 
  -8   3   5       23.84       37.29     20.29 o 
  -7   3   5      116.59       91.96     19.07 o 
  -6   3   5      176.13      187.50     20.21 o 
  -5   3   5      298.68      345.25     25.11 o 
  -4   3   5      250.72      226.96     20.84 o 
  -3   3   5     2901.58     2932.93     55.47 o 
  -2   3   5      774.55      810.32     21.26 o 
  -1   3   5      178.68      163.99     16.59 o 
   0   3   5       34.42       33.74      8.19 o 
   1   3   5     5204.90     5370.58     84.33 o 
   2   3   5     2813.94     2938.36     51.65 o 
   3   3   5       16.20        7.26      5.70 o 
   4   3   5      256.43      258.73     14.60 o 
   5   3   5      235.51      255.28     19.80 o 
   6   3   5      727.12      721.27     36.00 o 
   7   3   5        0.25      -18.16     16.43 o 
   8   3   5       69.14        5.70     25.97 o 
   9   3   5        0.64       35.47     43.07 o 
 -10   4   5        6.04       -1.74     36.93 o 
  -9   4   5       24.85       25.57     22.15 o 
  -8   4   5       58.33       55.46     22.45 o 
  -7   4   5       25.79        6.65     12.45 o 
  -6   4   5        9.52      -12.29     10.57 o 
  -5   4   5      487.56      504.41     22.84 o 
  -4   4   5      378.51      404.77     18.88 o 
  -3   4   5     1213.66     1192.56     35.47 o 
  -2   4   5     1532.30     1559.72     33.34 o 
  -1   4   5      204.12      200.56      8.47 o 
   0   4   5     3541.24     3526.75     67.80 o 
   1   4   5       51.50       68.01      6.15 o 
   2   4   5     1626.08     1566.40     31.80 o 
   3   4   5       42.54       37.99     10.24 o 
   4   4   5       11.97       -2.64      6.74 o 
   5   4   5      741.35      685.72     51.69 o 
   6   4   5      150.29       94.77     27.86 o 
   7   4   5       41.35       33.57     18.99 o 
   8   4   5       99.63      116.52     32.23 o 
   9   4   5        1.89       45.60     46.87 o 
  -9   5   5      137.56      135.87     43.51 o 
  -8   5   5        2.49        0.04     18.27 o 
  -7   5   5       74.16       77.13     19.86 o 
  -6   5   5      162.90      183.20     18.01 o 
  -5   5   5      128.20      122.35     19.65 o 
  -4   5   5      833.66      766.06     25.40 o 
  -3   5   5       13.67       10.23      6.92 o 
  -2   5   5       78.70      115.65     12.43 o 
  -1   5   5     1786.79     1689.02     42.23 o 
   0   5   5      236.81      274.57     11.86 o 
   1   5   5        0.11       10.49      4.79 o 
   2   5   5      232.08      227.43     12.91 o 
   3   5   5      159.64      166.91     11.26 o 
   4   5   5       96.07      103.57     14.36 o 
   5   5   5        0.72      -19.98     10.28 o 
   6   5   5      105.56      115.82     24.89 o 
   7   5   5       11.13       31.74     18.53 o 
   8   5   5        1.01        3.37     27.27 o 
  -9   6   5       17.87      -11.71     23.67 o 
  -8   6   5       17.46       -7.71     18.17 o 
  -7   6   5       73.95       84.13     19.58 o 
  -6   6   5      162.29      189.59     24.77 o 
  -5   6   5        2.18        5.53      9.50 o 
  -4   6   5      663.75      626.14     23.53 o 
  -3   6   5       96.30       64.92      8.82 o 
  -2   6   5       25.22       32.04      7.68 o 
  -1   6   5       40.67       50.18      6.40 o 
   0   6   5     2232.20     2268.69     43.37 o 
   1   6   5      335.25      363.28     14.08 o 
   2   6   5      241.27      296.98     12.73 o 
   3   6   5       60.47       46.22     11.18 o 
   4   6   5       81.35       71.89     13.87 o 
   5   6   5       88.25       72.35     16.38 o 
   6   6   5        0.02       19.24     46.23 o 
   7   6   5       21.33       17.41     23.62 o 
   8   6   5       13.97        0.44     26.86 o 
  -9   7   5        0.01      -10.48     24.79 o 
  -8   7   5        0.56       -4.28     19.23 o 
  -7   7   5       13.76       12.69     16.59 o 
  -6   7   5      750.32      769.71     41.68 o 
  -5   7   5      243.92      214.87     17.52 o 
  -4   7   5      392.38      415.82     20.53 o 
  -3   7   5      622.40      602.15     21.35 o 
  -2   7   5      166.32      166.57     16.36 o 
  -1   7   5      331.48      359.20     14.40 o 
   0   7   5      553.90      525.53     19.98 o 
   1   7   5     1158.93     1027.62     25.71 o 
   2   7   5       83.78       82.24     12.86 o 
   3   7   5     1624.24     1602.00     45.60 o 
   4   7   5       33.30       13.39     13.31 o 
   5   7   5        0.11      -10.54     11.76 o 
   6   7   5       50.18       47.59     30.08 o 
   7   7   5       48.89       26.57     25.07 o 
   8   7   5        0.31      -24.95     28.86 o 
  -9   8   5        0.41       20.84     27.87 o 
  -8   8   5        2.87       -3.93     21.53 o 
  -7   8   5      253.79      208.04     38.59 o 
  -6   8   5      193.81      184.41     21.24 o 
  -5   8   5      550.55      602.06     42.35 o 
  -4   8   5      964.65      951.74     29.89 o 
  -3   8   5      904.35      962.68     29.06 o 
  -2   8   5       43.38       31.68      7.52 o 
  -1   8   5      935.40      983.95     28.45 o 
   0   8   5        5.10        8.68      5.07 o 
   1   8   5      592.65      567.51     21.33 o 
   2   8   5      186.36      185.29     21.48 o 
   3   8   5       76.73      102.32     14.98 o 
   4   8   5      178.04      207.92     20.71 o 
   5   8   5       71.02       53.99     17.06 o 
   6   8   5        0.39      -28.71     14.71 o 
   7   8   5       26.31       58.42     28.12 o 
   8   8   5       67.48       20.82     48.77 o 
  -9   9   5        6.96       20.73     31.35 o 
  -8   9   5        0.41       -9.71     25.30 o 
  -7   9   5        1.54        8.88     17.43 o 
  -6   9   5        0.05        2.64     13.37 o 
  -5   9   5      306.67      336.49     22.03 o 
  -4   9   5       70.31      104.19     13.92 o 
  -3   9   5      295.16      305.56     17.63 o 
  -2   9   5        2.66       -1.12      6.24 o 
  -1   9   5      337.44      362.86     16.21 o 
   0   9   5        5.33       18.44      7.81 o 
   1   9   5       38.91       30.76      9.22 o 
   2   9   5      441.35      477.18     94.68 o 
   3   9   5       58.68       45.52     14.76 o 
   4   9   5      126.28      121.90     34.71 o 
   5   9   5       45.81       25.18     15.70 o 
   6   9   5       19.82      -13.91     16.49 o 
   7   9   5       11.18      -11.72     25.08 o 
   8   9   5        4.56       50.67     46.87 o 
  -8  10   5        4.83      -31.46     35.78 o 
  -7  10   5       13.00        6.38     22.93 o 
  -6  10   5        0.52      -11.16     15.03 o 
  -5  10   5       29.01       25.59     15.54 o 
  -4  10   5      660.54      640.40     27.05 o 
  -3  10   5      301.98      256.41     17.18 o 
  -2  10   5      201.97      160.17     14.44 o 
  -1  10   5       60.86       40.48     12.82 o 
   0  10   5      989.76      952.01     31.96 o 
   1  10   5        3.03        9.85      9.71 o 
   2  10   5       86.76       92.83     20.58 o 
   3  10   5       85.60       88.43     49.08 o 
   4  10   5       54.99       33.60     18.58 o 
   5  10   5       30.26       29.42     19.45 o 
   6  10   5        2.38       11.33     22.63 o 
   7  10   5       62.53      119.70     44.33 o 
  -8  11   5        6.21      -17.62     26.11 o 
  -7  11   5       14.56       34.83     26.35 o 
  -6  11   5       14.38       11.99     17.89 o 
  -5  11   5       24.82       25.98     14.23 o 
  -4  11   5        2.75       13.45     12.14 o 
  -3  11   5        0.80       -4.72     11.51 o 
  -2  11   5      138.39      136.07     15.76 o 
  -1  11   5        0.29       -6.16      9.97 o 
   0  11   5        0.66       -2.04     10.34 o 
   1  11   5      148.06      149.70     16.19 o 
   2  11   5       65.68       93.70     19.95 o 
   3  11   5      178.23      181.42     25.23 o 
   4  11   5       89.76       70.36     37.05 o 
   5  11   5       32.65       35.60     21.27 o 
   6  11   5        2.79        8.52     32.93 o 
   7  11   5       79.13       77.26     44.97 o 
  -8  12   5        4.83        7.30     30.58 o 
  -7  12   5        0.71        4.55     36.10 o 
  -6  12   5        3.09      -29.72     18.39 o 
  -5  12   5       91.81       93.26     17.81 o 
  -4  12   5      206.05      213.18     28.34 o 
  -3  12   5       11.98      -12.52      9.74 o 
  -2  12   5       20.15       -5.76     15.21 o 
  -1  12   5        4.92        9.88     12.19 o 
   0  12   5        6.36       15.92     12.93 o 
   1  12   5       24.06       27.94     18.68 o 
   2  12   5       56.43       28.71     17.85 o 
   3  12   5       40.31       41.57     20.59 o 
   4  12   5       49.18       60.21     23.51 o 
   5  12   5      148.39      122.10     33.88 o 
   6  12   5        2.71       -9.67     24.33 o 
   7  12   5        0.01        8.87     39.90 o 
  -7  13   5        7.14       53.53     34.83 o 
  -6  13   5       88.41       71.75     28.45 o 
  -5  13   5       24.93        2.94     18.13 o 
  -4  13   5      520.50      528.21     27.86 o 
  -3  13   5        0.10        1.03     21.53 o 
  -2  13   5      767.51      733.86     33.98 o 
  -1  13   5      254.96      256.40     22.31 o 
   0  13   5       65.49       75.45     15.88 o 
   1  13   5       29.18       11.90     12.75 o 
   2  13   5        4.49       -0.76     16.68 o 
   3  13   5        0.60       13.32     18.34 o 
   4  13   5      177.83      183.91     30.45 o 
   5  13   5        0.20        2.21     23.48 o 
   6  13   5       40.64       15.89     28.18 o 
  -7  14   5       71.85      150.84     37.49 o 
  -6  14   5       39.70       60.53     41.48 o 
  -5  14   5        4.51       11.80     21.48 o 
  -4  14   5       38.59       22.80     20.69 o 
  -3  14   5       16.51       11.83     24.23 o 
  -2  14   5        5.78       -9.98     14.70 o 
  -1  14   5      352.14      359.37     34.85 o 
   0  14   5      483.40      525.85     30.11 o 
   1  14   5       67.79       25.04     27.55 o 
   2  14   5       15.86      -26.16     17.31 o 
   3  14   5       20.31       37.24     22.83 o 
   4  14   5        0.16        8.31     23.93 o 
   5  14   5       42.04       81.89     29.27 o 
   6  14   5       10.52      -16.47     26.87 o 
  -6  15   5        8.41        6.16     25.38 o 
  -5  15   5       53.55       86.13     39.27 o 
  -4  15   5       15.38      -19.52     26.28 o 
  -3  15   5        0.59       -6.01     20.65 o 
  -2  15   5       19.81       25.96     16.72 o 
  -1  15   5       11.56       23.30     16.69 o 
   0  15   5      154.73      157.38     21.96 o 
   1  15   5      105.64       50.84     25.65 o 
   2  15   5        0.74      -10.98     19.38 o 
   3  15   5        7.26      -12.92     22.14 o 
   4  15   5       25.91       -4.30     24.83 o 
   5  15   5        0.16      -22.74     24.85 o 
  -5  16   5       58.82       79.80     39.27 o 
  -4  16   5       40.50       34.54     27.07 o 
  -3  16   5      101.10       86.75     27.31 o 
  -2  16   5      109.83       93.66     27.04 o 
  -1  16   5       10.37       34.41     18.51 o 
   0  16   5      421.60      471.52     43.22 o 
   1  16   5       14.17       20.87     22.16 o 
   2  16   5       11.11      -16.01     20.37 o 
   3  16   5        0.04       -5.68     22.98 o 
   4  16   5       30.01       53.68     29.31 o 
  -5  17   5       17.37       49.40     41.80 o 
  -4  17   5       73.22       50.67     36.73 o 
  -3  17   5       32.36       47.41     27.83 o 
  -2  17   5        1.05        0.09     31.98 o 
  -1  17   5        5.37       15.62     23.06 o 
   0  17   5        8.88        3.23     22.61 o 
   1  17   5       16.23       15.89     24.17 o 
   2  17   5       23.06       -4.02     23.06 o 
   3  17   5       80.70       77.15     31.12 o 
   4  17   5       11.26        9.40     29.66 o 
  -4  18   5        6.11      -10.77     36.73 o 
  -3  18   5       18.34       -2.32     27.95 o 
  -2  18   5        1.49       33.63     27.99 o 
  -1  18   5       35.67       24.07     38.00 o 
   0  18   5       13.52       34.83     38.00 o 
   1  18   5       17.65      -13.14     24.97 o 
   2  18   5       23.87       50.03     28.66 o 
   3  18   5        8.02       29.13     30.45 o 
  -2  19   5       43.98       48.65     31.11 o 
  -1  19   5        0.11        7.75     28.67 o 
   0  19   5       10.31       29.77     41.17 o 
   1  19   5       22.79       57.63     46.23 o 
 -10   0   6      110.60        9.50     50.03 o 
  -9   0   6      272.63      386.96     66.50 o 
  -8   0   6       70.97       76.21     26.17 o 
  -7   0   6        7.06       14.71     22.48 o 
  -6   0   6      127.06      118.12     29.45 o 
  -5   0   6     3798.38     3867.66    106.40 o 
  -4   0   6    11912.80    12337.45    271.91 o 
  -3   0   6     7093.00     8064.68    182.61 o 
  -2   0   6     1550.66     1675.09     49.68 o 
  -1   0   6     3476.91     3534.02     84.62 o 
   0   0   6     1907.40     1714.48     45.65 o 
   1   0   6     1143.19     1087.93     31.51 o 
   2   0   6       41.81       47.82     10.13 o 
   3   0   6      283.30      322.51     14.88 o 
   4   0   6      882.25      853.58     37.68 o 
   5   0   6     2180.04     2013.45     67.90 o 
   6   0   6      215.89      210.71     27.59 o 
   7   0   6       17.32       -0.35     22.14 o 
   8   0   6      264.06      250.16     55.10 o 
 -10   1   6       68.56      111.27     43.58 o 
  -9   1   6       18.33       21.63     30.67 o 
  -8   1   6      432.19      431.05     28.13 o 
  -7   1   6      487.46      520.65     27.81 o 
  -6   1   6      761.00      792.24     30.29 o 
  -5   1   6      293.18      312.64     18.63 o 
  -4   1   6      476.20      444.70     19.94 o 
  -3   1   6    25046.04    25582.28    374.85 o 
  -2   1   6    32099.69    31960.77    461.58 o 
  -1   1   6      427.27      392.05     13.44 o 
   0   1   6      831.27      811.68     23.95 o 
   1   1   6     2730.68     2775.84     46.47 o 
   2   1   6     5039.10     4994.40     71.04 o 
   3   1   6     7590.31     7713.98    106.40 o 
   4   1   6     1196.94     1131.69     30.86 o 
   5   1   6      200.86      179.36     16.33 o 
   6   1   6        4.28      -13.78     12.42 o 
   7   1   6      174.17      187.07     25.56 o 
   8   1   6      453.33      525.53     38.34 o 
 -10   2   6       69.41       81.12     49.08 o 
  -9   2   6      297.78      252.01     31.07 o 
  -8   2   6       97.85       87.70     18.72 o 
  -7   2   6       45.65       42.78     13.70 o 
  -6   2   6       38.99       23.51     11.26 o 
  -5   2   6      444.89      419.68     35.56 o 
  -4   2   6     2375.47     2250.09     56.22 o 
  -3   2   6    18082.71    18671.31    278.15 o 
  -2   2   6      193.12      201.81     13.19 o 
  -1   2   6     6569.83     6468.45     90.54 o 
   0   2   6      230.13      276.25     11.02 o 
   1   2   6     3793.07     3960.15     65.69 o 
   2   2   6     1727.83     1741.21     34.68 o 
   3   2   6     1760.05     1759.44     36.55 o 
   4   2   6     3239.26     3282.97     61.14 o 
   5   2   6     1853.63     1826.60     51.34 o 
   6   2   6      116.12       79.79     18.83 o 
   7   2   6      178.54      213.21     26.69 o 
   8   2   6       50.82       53.77     28.12 o 
 -10   3   6       89.96      104.97     39.22 o 
  -9   3   6       41.60       26.19     37.27 o 
  -8   3   6      256.54      285.39     24.78 o 
  -7   3   6      125.59      106.38     17.32 o 
  -6   3   6     2835.63     2777.35     77.53 o 
  -5   3   6      571.15      554.90     24.40 o 
  -4   3   6     1051.62      974.71     28.69 o 
  -3   3   6     1254.07     1250.02     31.25 o 
  -2   3   6     1313.78     1384.72     26.29 o 
  -1   3   6     3285.98     3120.18     48.26 o 
   0   3   6     1749.90     1853.44     31.28 o 
   1   3   6     1857.51     1672.62     28.16 o 
   2   3   6    13871.77    14220.07    213.01 o 
   3   3   6     5835.21     5824.46     96.02 o 
   4   3   6     5410.84     5456.30     93.26 o 
   5   3   6       65.71       30.86     32.93 o 
   6   3   6      617.94      576.81     33.34 o 
   7   3   6        2.20      -27.50     16.85 o 
   8   3   6       43.91       27.92     40.22 o 
 -10   4   6      143.14      112.53     42.07 o 
  -9   4   6      251.43      280.73     32.71 o 
  -8   4   6      372.47      374.20     61.37 o 
  -7   4   6      604.75      549.74     29.30 o 
  -6   4   6        2.52       -6.37     10.89 o 
  -5   4   6     1547.97     1532.10     40.55 o 
  -4   4   6     5946.44     5780.72    100.80 o 
  -3   4   6     4955.38     5122.42     88.39 o 
  -2   4   6      428.92      409.60     15.79 o 
  -1   4   6     2946.49     2974.51     47.02 o 
   0   4   6     3048.09     2999.29     77.97 o 
   1   4   6     1695.63     1788.57     35.17 o 
   2   4   6        6.76        1.15      5.67 o 
   3   4   6     1454.92     1463.47     33.14 o 
   4   4   6     1109.97     1074.76     35.09 o 
   5   4   6      554.43      600.12     38.05 o 
   6   4   6      346.77      385.42     36.36 o 
   7   4   6       55.15       48.86     20.53 o 
   8   4   6        2.02      -12.97     43.70 o 
  -9   5   6        8.16      -15.52     21.12 o 
  -8   5   6      100.66       80.39     22.74 o 
  -7   5   6     1070.47     1153.73     56.38 o 
  -6   5   6     1774.01     1721.86     46.89 o 
  -5   5   6      349.19      315.86     19.76 o 
  -4   5   6       14.61       17.58      8.75 o 
  -3   5   6      612.58      492.06     19.55 o 
  -2   5   6     1020.19      893.51     24.38 o 
  -1   5   6      831.46      783.78     18.32 o 
   0   5   6      366.14      344.45     13.59 o 
   1   5   6     2425.06     2608.18     54.17 o 
   2   5   6     9379.08     9182.11    168.32 o 
   3   5   6     7032.33     6535.79    126.72 o 
   4   5   6      664.55      631.85     43.84 o 
   5   5   6        5.07      -14.55     10.68 o 
   6   5   6        1.45       -6.33     18.55 o 
   7   5   6       39.49       40.81     26.80 o 
   8   5   6       87.55       37.68     30.00 o 
  -9   6   6      241.00      303.38     34.38 o 
  -8   6   6       14.88        1.77     19.52 o 
  -7   6   6        4.15       -2.23     13.67 o 
  -6   6   6       28.90       14.06     12.23 o 
  -5   6   6     3437.71     3456.42     71.05 o 
  -4   6   6     4314.68     4138.39    107.15 o 
  -3   6   6      268.50      227.37     14.43 o 
  -2   6   6       44.27       48.67      7.87 o 
  -1   6   6     1078.78     1021.03     25.24 o 
   0   6   6    12569.99    12058.75    182.87 o 
   1   6   6     9290.89     9328.77    144.45 o 
   2   6   6     1277.94     1315.97     74.80 o 
   3   6   6      320.31      311.36     20.27 o 
   4   6   6      748.06      721.76     59.31 o 
   5   6   6     1254.56     1269.68     43.11 o 
   6   6   6       19.55       10.94     19.45 o 
   7   6   6        0.83        4.61     19.37 o 
   8   6   6       12.04       15.21     29.78 o 
  -9   7   6        4.11       -5.53     27.95 o 
  -8   7   6       99.43      118.99     24.92 o 
  -7   7   6      356.44      393.47     26.65 o 
  -6   7   6      461.72      483.46     32.34 o 
  -5   7   6     1389.18     1350.17     39.37 o 
  -4   7   6      168.54      170.39     17.09 o 
  -3   7   6     2267.96     2139.42     46.73 o 
  -2   7   6      248.08      228.54     13.66 o 
  -1   7   6      215.45      209.15     11.95 o 
   0   7   6      513.09      575.05     19.01 o 
   1   7   6       31.68       19.11      6.52 o 
   2   7   6     2212.94     1972.07     51.41 o 
   3   7   6     3379.05     3204.34     74.31 o 
   4   7   6      208.72      180.48     30.61 o 
   5   7   6        5.39       -1.56     13.37 o 
   6   7   6       75.33       64.55     24.07 o 
   7   7   6      544.22      601.51     47.17 o 
   8   7   6      225.21      135.15     35.15 o 
  -9   8   6      226.49      266.34     35.94 o 
  -8   8   6      211.60      192.04     34.75 o 
  -7   8   6      187.67      162.66     24.97 o 
  -6   8   6      290.75      324.38     24.05 o 
  -5   8   6      286.12      236.20     25.05 o 
  -4   8   6     3971.93     3934.37    128.43 o 
  -3   8   6     1732.28     1739.32     53.69 o 
  -2   8   6      242.87      257.66     17.22 o 
  -1   8   6      315.88      344.36     18.77 o 
   0   8   6      408.58      417.93     19.89 o 
   1   8   6     1046.38     1025.78     27.31 o 
   2   8   6     4245.21     4248.36     91.72 o 
   3   8   6      178.85      141.87     17.23 o 
   4   8   6     2300.48     2275.57    121.07 o 
   5   8   6      218.33      236.43     55.43 o 
   6   8   6      583.55      692.31     48.01 o 
   7   8   6       94.83      142.67     32.61 o 
   8   8   6       93.81       89.00     35.60 o 
  -9   9   6        0.22      -14.13     33.88 o 
  -8   9   6        1.14       -4.61     27.21 o 
  -7   9   6        9.10       20.02     33.79 o 
  -6   9   6      255.46      281.37     23.08 o 
  -5   9   6     1328.74     1353.98     53.02 o 
  -4   9   6     1277.88     1298.45     37.41 o 
  -3   9   6     1086.99     1110.41     42.60 o 
  -2   9   6      748.09      762.47     24.75 o 
  -1   9   6     4372.57     4314.20     89.70 o 
   0   9   6      141.49      172.86     18.22 o 
   1   9   6     1410.66     1454.90     51.69 o 
   2   9   6     1314.34     1325.74     42.63 o 
   3   9   6      600.87      561.35     41.59 o 
   4   9   6       44.90       57.99     16.45 o 
   5   9   6        7.50        0.37     15.01 o 
   6   9   6      481.11      514.19     51.63 o 
   7   9   6      322.26      356.26     56.37 o 
  -8  10   6       57.36       12.53     42.12 o 
  -7  10   6        0.18       -4.54     19.65 o 
  -6  10   6        7.69        4.44     14.26 o 
  -5  10   6     2083.90     2148.55     80.89 o 
  -4  10   6     5009.94     4854.25     91.57 o 
  -3  10   6      389.07      378.98     32.18 o 
  -2  10   6        7.52       13.29      9.78 o 
  -1  10   6     1014.87      911.13     32.53 o 
   0  10   6     2090.78     2179.15     72.72 o 
   1  10   6     2058.59     1998.12     51.34 o 
   2  10   6       90.92       79.08     19.69 o 
   3  10   6      130.46      114.63     21.82 o 
   4  10   6       16.92       -3.20     15.33 o 
   5  10   6      228.54      287.10     62.65 o 
   6  10   6      938.01     1019.44     64.28 o 
   7  10   6       24.04      -16.47     36.10 o 
  -8  11   6        1.59       10.89     27.82 o 
  -7  11   6      435.02      528.19     47.34 o 
  -6  11   6      231.84      236.58     23.23 o 
  -5  11   6      458.79      453.02     43.60 o 
  -4  11   6        0.43       26.69     12.84 o 
  -3  11   6     1373.38     1360.16     38.44 o 
  -2  11   6     2532.18     2386.88     75.09 o 
  -1  11   6      581.68      605.92     28.21 o 
   0  11   6        7.99        6.81     11.04 o 
   1  11   6      109.21       82.20     14.21 o 
   2  11   6      512.21      579.85     59.85 o 
   3  11   6      574.21      643.56     51.62 o 
   4  11   6        4.67      -27.27     16.41 o 
   5  11   6        0.75      -16.57     19.29 o 
   6  11   6       44.94       12.30     24.44 o 
   7  11   6      300.77      264.09     58.27 o 
  -8  12   6       14.83       32.34     32.70 o 
  -7  12   6       66.13       70.70     32.08 o 
  -6  12   6      171.79      146.36     69.67 o 
  -5  12   6      433.96      449.09     32.63 o 
  -4  12   6     1150.32     1236.41     39.10 o 
  -3  12   6      464.09      460.19     28.68 o 
  -2  12   6      302.84      266.80     23.11 o 
  -1  12   6       57.38       62.65     15.28 o 
   0  12   6     3038.05     3094.40     94.64 o 
   1  12   6     1063.54     1109.45    135.85 o 
   2  12   6       82.39       84.54     22.17 o 
   3  12   6        6.95       34.34     21.53 o 
   4  12   6      331.00      339.27     81.38 o 
   5  12   6      241.68      212.02     33.36 o 
   6  12   6      137.63      186.97     34.70 o 
  -7  13   6      152.91      172.02     39.27 o 
  -6  13   6       41.00       34.16     25.70 o 
  -5  13   6       99.92       90.52     22.56 o 
  -4  13   6       10.13       -0.10     17.59 o 
  -3  13   6      294.85      313.14     26.26 o 
  -2  13   6      286.53      305.02     28.45 o 
  -1  13   6      125.16      146.24     19.82 o 
   0  13   6       89.70       82.07     16.60 o 
   1  13   6      278.72      186.73     66.82 o 
   2  13   6     1087.50      990.69     53.52 o 
   3  13   6     1394.68     1482.48    109.88 o 
   4  13   6      324.21      318.69     70.30 o 
   5  13   6       21.15       34.13     25.30 o 
   6  13   6       81.38      105.82     32.80 o 
  -7  14   6       40.52       14.53     32.52 o 
  -6  14   6       17.54       29.77     30.72 o 
  -5  14   6      175.44      160.59     31.01 o 
  -4  14   6      230.64      260.26     26.79 o 
  -3  14   6      153.88      141.60     26.38 o 
  -2  14   6       17.54        8.54     15.71 o 
  -1  14   6      420.09      470.21     30.31 o 
   0  14   6      182.78      173.14     27.08 o 
   1  14   6      661.99      669.96     44.23 o 
   2  14   6      370.68      341.24     34.47 o 
   3  14   6       66.77       93.65     26.86 o 
   4  14   6      347.34      368.89     40.30 o 
   5  14   6      187.33      146.42     32.91 o 
  -6  15   6      137.17      146.93     44.97 o 
  -5  15   6       54.10       22.80     33.57 o 
  -4  15   6       72.73       85.85     26.87 o 
  -3  15   6       41.24       37.66     19.30 o 
  -2  15   6      392.92      384.10     36.35 o 
  -1  15   6      469.85      482.93     50.09 o 
   0  15   6        1.11       11.39     16.50 o 
   1  15   6      121.91       88.47     53.83 o 
   2  15   6      249.31      276.13     33.79 o 
   3  15   6      582.81      602.06     99.43 o 
   4  15   6      340.32      327.94     54.47 o 
   5  15   6        0.52       -5.76     26.63 o 
  -5  16   6      112.39      108.93     43.07 o 
  -4  16   6      290.83      287.14     52.25 o 
  -3  16   6       84.49       49.56     46.23 o 
  -2  16   6        2.64       42.57     19.61 o 
  -1  16   6       64.31       53.49     19.68 o 
   0  16   6      469.40      466.56     40.93 o 
   1  16   6      421.50      505.44     43.19 o 
   2  16   6      200.34      157.59     31.26 o 
   3  16   6        8.50       15.20     40.53 o 
   4  16   6      164.25      135.34     34.62 o 
  -4  17   6        0.61       -1.95     34.52 o 
  -3  17   6      274.27      275.04     38.32 o 
  -2  17   6      697.90      872.65     55.98 o 
  -1  17   6      252.13      246.49     39.29 o 
   0  17   6       22.41        9.79     24.40 o 
   1  17   6        0.77       18.44     52.25 o 
   2  17   6       93.46      105.03     30.86 o 
   3  17   6      267.35      271.08     39.13 o 
  -3  18   6      136.18      148.49     55.42 o 
  -2  18   6        0.44       26.36     28.67 o 
  -1  18   6      155.55      158.58     34.03 o 
   0  18   6      264.40      242.56     53.20 o 
   1  18   6      203.87      296.49     40.53 o 
   2  18   6      103.02       38.79     34.20 o 
  -1  19   6      104.47      154.53     50.67 o 
   0  19   6       20.38       57.63     46.23 o 
 -10   1   7       27.67       87.88     53.83 o 
  -9   1   7       22.25       24.85     22.46 o 
  -8   1   7        6.11       -2.59     14.63 o 
  -7   1   7       46.76       39.35     13.89 o 
  -6   1   7        8.03       -6.21      9.19 o 
  -5   1   7      190.06      203.00     34.11 o 
  -4   1   7     4968.00     4991.10     89.63 o 
  -3   1   7      742.37      818.81     55.07 o 
  -2   1   7     1451.40     1397.43     32.13 o 
  -1   1   7      623.72      653.55     18.73 o 
   0   1   7      697.87      731.64     18.87 o 
   1   1   7      268.35      307.55     18.65 o 
   2   1   7      868.79      873.48     19.84 o 
   3   1   7     1196.73     1107.46     26.94 o 
   4   1   7      142.34      152.51     13.76 o 
   5   1   7      158.91      142.25     17.37 o 
   6   1   7       95.45       97.63     17.05 o 
   7   1   7        0.01       -6.20     18.48 o 
   8   1   7       22.14        7.11     31.03 o 
 -10   2   7        5.70       17.73     36.65 o 
  -9   2   7        4.12      -29.77     19.73 o 
  -8   2   7        0.45       -8.85     14.83 o 
  -7   2   7       96.10       60.59     16.06 o 
  -6   2   7      156.06      130.31     16.51 o 
  -5   2   7       77.34       67.22     12.43 o 
  -4   2   7      546.84      584.35     23.44 o 
  -3   2   7     2272.32     2334.57     48.51 o 
  -2   2   7      824.33      813.06     19.16 o 
  -1   2   7       10.78       17.11      5.21 o 
   0   2   7       50.23       45.23      6.29 o 
   1   2   7      934.21      903.97     19.02 o 
   2   2   7        6.34        3.61      5.53 o 
   3   2   7      552.29      547.27     18.46 o 
   4   2   7      236.07      230.07     26.38 o 
   5   2   7      985.71      929.75     31.54 o 
   6   2   7        0.18       -4.56     15.96 o 
   7   2   7      268.28      199.49     26.81 o 
   8   2   7        2.24      -43.10     21.55 o 
 -10   3   7       46.51       35.23     39.34 o 
  -9   3   7        9.65        7.64     24.94 o 
  -8   3   7        0.08        2.68     14.62 o 
  -7   3   7      272.92      245.22     22.67 o 
  -6   3   7       64.06       40.31     13.50 o 
  -5   3   7      870.68      819.76     28.80 o 
  -4   3   7      887.06      850.39     27.30 o 
  -3   3   7      443.87      460.07     18.90 o 
  -2   3   7      182.21      176.60      9.27 o 
  -1   3   7      372.51      361.45     13.32 o 
   0   3   7      609.74      575.73     16.06 o 
   1   3   7       26.14       23.64      4.66 o 
   2   3   7       13.07       14.81      5.73 o 
   3   3   7      461.38      475.48     17.45 o 
   4   3   7      386.07      361.72     17.49 o 
   5   3   7      642.60      604.63     39.09 o 
   6   3   7       19.47        4.74     16.24 o 
   7   3   7       52.95       34.27     21.26 o 
   8   3   7      230.14      184.08     37.23 o 
  -9   4   7       52.55       84.40     26.77 o 
  -8   4   7      108.62       98.90     19.90 o 
  -7   4   7      306.23      329.77     48.71 o 
  -6   4   7        3.53       -7.07     10.96 o 
  -5   4   7      806.13      765.97     28.65 o 
  -4   4   7      276.51      309.52     18.18 o 
  -3   4   7     1409.37     1554.94     37.12 o 
  -2   4   7     2193.04     2466.66     42.17 o 
  -1   4   7     1869.69     1943.69     34.50 o 
   0   4   7      138.89      124.73      8.14 o 
   1   4   7      125.92      140.75      7.15 o 
   2   4   7     2625.29     2612.03     48.90 o 
   3   4   7      558.07      563.80     31.31 o 
   4   4   7       77.48       90.72     14.26 o 
   5   4   7      436.96      349.81     31.64 o 
   6   4   7      215.50      171.35     30.84 o 
   7   4   7       28.34        7.27     19.99 o 
   8   4   7        4.28       13.75     27.96 o 
  -9   5   7       40.33       23.04     23.92 o 
  -8   5   7       63.64       92.89     24.06 o 
  -7   5   7       79.81       50.37     16.39 o 
  -6   5   7      210.50      224.10     20.09 o 
  -5   5   7      910.72      906.53     31.90 o 
  -4   5   7      725.37      735.37     43.33 o 
  -3   5   7        3.90       11.08      6.80 o 
  -2   5   7     1499.85     1502.91     51.83 o 
  -1   5   7     1194.45     1082.03     36.57 o 
   0   5   7       16.25       16.67      4.87 o 
   1   5   7      331.05      343.63     14.17 o 
   2   5   7     3289.11     3270.49     72.43 o 
   3   5   7      205.36      185.39     21.16 o 
   4   5   7       45.77       36.92     12.86 o 
   5   5   7       59.64       29.75     19.12 o 
   6   5   7       77.47       65.07     24.40 o 
   7   5   7        0.52       -4.14     18.14 o 
   8   5   7       31.99       -2.82     28.62 o 
  -9   6   7      103.76      120.04     35.46 o 
  -8   6   7       33.51       30.35     24.02 o 
  -7   6   7       32.97       71.35     17.43 o 
  -6   6   7       20.93        3.08     12.42 o 
  -5   6   7       23.33       19.05     11.82 o 
  -4   6   7       60.44       68.17     11.35 o 
  -3   6   7      539.75      525.41     21.23 o 
  -2   6   7      916.37      950.43     26.40 o 
  -1   6   7        5.68       14.31      5.19 o 
   0   6   7     1465.48     1506.06     49.09 o 
   1   6   7       27.33       12.82      6.06 o 
   2   6   7      160.17      171.18     19.00 o 
   3   6   7       36.12       43.32     30.36 o 
   4   6   7      144.60      137.67     17.93 o 
   5   6   7        7.16      -15.93     16.34 o 
   6   6   7        0.17      -32.74     19.95 o 
   7   6   7        7.76        1.12     19.61 o 
   8   6   7       25.03      -13.12     29.13 o 
  -9   7   7        3.76        0.73     25.77 o 
  -8   7   7        1.25       -7.85     20.36 o 
  -7   7   7       35.15       64.88     19.28 o 
  -6   7   7      310.47      272.18     22.61 o 
  -5   7   7      146.42      134.27     23.86 o 
  -4   7   7      177.57      187.43     15.70 o 
  -3   7   7        5.24       14.66      8.20 o 
  -2   7   7      370.33      374.71     26.45 o 
  -1   7   7        8.43        5.29      5.65 o 
   0   7   7       15.67       23.92      7.07 o 
   1   7   7     1339.83     1348.78     31.81 o 
   2   7   7        0.11       -6.60      9.31 o 
   3   7   7      369.05      354.42     23.03 o 
   4   7   7      340.78      360.27     35.85 o 
   5   7   7       88.80       68.01     17.38 o 
   6   7   7       10.61        7.08     19.46 o 
   7   7   7        2.72       24.03     26.17 o 
   8   7   7       97.52       63.51     38.95 o 
  -9   8   7       21.81       31.65     26.94 o 
  -8   8   7       56.96       69.53     24.96 o 
  -7   8   7        0.01       -8.34     15.16 o 
  -6   8   7        0.01       -8.99     12.89 o 
  -5   8   7      112.18      129.08     19.01 o 
  -4   8   7       11.01        7.19      9.81 o 
  -3   8   7        0.03       -1.25      8.05 o 
  -2   8   7      385.54      399.78     21.89 o 
  -1   8   7       25.97       39.90     12.16 o 
   0   8   7     1039.23      905.79     26.25 o 
   1   8   7        7.53        0.21     12.55 o 
   2   8   7      204.61      200.71     18.85 o 
   3   8   7        1.16        4.27     12.00 o 
   4   8   7        9.28       -4.13     12.63 o 
   5   8   7        3.51        1.85     16.26 o 
   6   8   7       66.18       57.48     25.61 o 
   7   8   7        9.47      -18.65     24.71 o 
  -9   9   7       22.11       -6.77     26.75 o 
  -8   9   7        3.52       -5.56     22.79 o 
  -7   9   7       41.93       25.09     20.40 o 
  -6   9   7        9.23       10.34     14.59 o 
  -5   9   7       73.72       46.57     14.30 o 
  -4   9   7        6.62        4.57     14.53 o 
  -3   9   7       43.20       24.09      9.88 o 
  -2   9   7      167.11      181.74     14.18 o 
  -1   9   7       16.24       16.33     10.12 o 
   0   9   7       27.24       25.46     12.36 o 
   1   9   7       34.68       36.88      9.08 o 
   2   9   7       66.22       98.76     15.95 o 
   3   9   7       10.40       41.54     15.06 o 
   4   9   7       20.90       10.90     14.62 o 
   5   9   7       78.47       44.63     29.77 o 
   6   9   7       11.77      -28.11     23.72 o 
   7   9   7        2.16       -7.70     49.72 o 
  -8  10   7        0.09       -4.58     21.87 o 
  -7  10   7      188.60      224.90     28.79 o 
  -6  10   7       74.30       75.53     18.53 o 
  -5  10   7      107.18      108.09     24.35 o 
  -4  10   7       47.44       46.09     13.74 o 
  -3  10   7        2.89        4.19     11.52 o 
  -2  10   7      370.74      381.38     24.02 o 
  -1  10   7      513.92      547.68     26.36 o 
   0  10   7       76.97       69.12     19.73 o 
   1  10   7      918.48      829.78     61.43 o 
   2  10   7     2136.41     2118.44     88.35 o 
   3  10   7        1.53      -15.32     12.39 o 
   4  10   7       68.15       45.85     17.60 o 
   5  10   7      139.26      138.77     22.66 o 
   6  10   7       11.45       12.37     25.42 o 
   7  10   7       13.40       26.96     28.65 o 
  -8  11   7        5.87      -20.32     28.60 o 
  -7  11   7      123.36      115.16     25.64 o 
  -6  11   7        9.16       18.67     16.34 o 
  -5  11   7      707.85      632.17     39.58 o 
  -4  11   7        9.05       19.00     13.04 o 
  -3  11   7       25.08       16.17     13.83 o 
  -2  11   7       16.42       -1.27     14.25 o 
  -1  11   7      243.49      223.58     31.35 o 
   0  11   7      349.59      358.74     34.25 o 
   1  11   7        2.30       21.18     16.50 o 
   2  11   7      133.55      139.48     43.38 o 
   3  11   7      151.44      128.30     24.40 o 
   4  11   7        6.62        9.84     19.24 o 
   5  11   7        0.17      -15.20     19.70 o 
   6  11   7        2.17       -6.28     24.52 o 
  -8  12   7       34.18       22.34     32.52 o 
  -7  12   7        2.01        7.28     35.15 o 
  -6  12   7       93.33       68.49     18.84 o 
  -5  12   7       25.56       42.94     16.45 o 
  -4  12   7       50.57       80.10     31.87 o 
  -3  12   7       56.46       45.27     16.55 o 
  -2  12   7       98.01      102.41     23.54 o 
  -1  12   7      133.86      159.15     24.52 o 
   0  12   7       14.55        8.15     12.61 o 
   1  12   7      448.27      333.77     32.46 o 
   2  12   7       72.08       37.27     20.82 o 
   3  12   7        7.96       -7.43     29.13 o 
   4  12   7       14.99       55.08     24.40 o 
   5  12   7        0.08      -41.64     20.82 o 
   6  12   7        0.14        8.68     27.07 o 
  -7  13   7        0.67      -20.65     27.40 o 
  -6  13   7      100.57       87.02     28.76 o 
  -5  13   7      113.52      101.15     21.31 o 
  -4  13   7      227.42      220.61     24.86 o 
  -3  13   7      245.20      210.32     41.36 o 
  -2  13   7      180.29      150.37     21.10 o 
  -1  13   7     3101.57     2939.53     74.12 o 
   0  13   7        0.36      -17.60     12.45 o 
   1  13   7       91.99      108.72     31.98 o 
   2  13   7      408.39      370.27     35.95 o 
   3  13   7      113.82      141.81     27.72 o 
   4  13   7        0.31       41.58     24.85 o 
   5  13   7        5.12        7.28     25.08 o 
   6  13   7       15.16       72.99     31.38 o 
  -7  14   7        0.56        0.07     31.35 o 
  -6  14   7        0.12        1.90     35.47 o 
  -5  14   7       64.61       53.91     25.61 o 
  -4  14   7      146.53      164.76     24.45 o 
  -3  14   7       13.80        2.63     20.59 o 
  -2  14   7      635.30      639.78     43.11 o 
  -1  14   7      102.32      116.39     22.36 o 
   0  14   7      323.68      346.97     34.83 o 
   1  14   7      209.26      259.25     32.35 o 
   2  14   7        3.24       -1.32     19.57 o 
   3  14   7        1.06        1.83     25.33 o 
   4  14   7        2.36       15.94     25.72 o 
   5  14   7        0.11       -3.25     25.07 o 
  -6  15   7        2.65       34.20     38.63 o 
  -5  15   7        0.02      -21.60     23.89 o 
  -4  15   7        0.24       30.89     25.26 o 
  -3  15   7       46.55       -1.66     27.86 o 
  -2  15   7       11.50       21.66     18.14 o 
  -1  15   7        0.05       18.93     17.75 o 
   0  15   7       43.59       43.01     23.68 o 
   1  15   7        0.59      -10.67     21.44 o 
   2  15   7       60.19       63.41     28.18 o 
   3  15   7        2.91        9.51     25.97 o 
   4  15   7       43.46       75.91     31.10 o 
   5  15   7        6.95      -14.06     26.06 o 
  -5  16   7       37.63       13.78     28.91 o 
  -4  16   7        0.26       15.40     26.62 o 
  -3  16   7      132.62      157.78     32.72 o 
  -2  16   7        0.01       10.95     20.26 o 
  -1  16   7       44.50       12.20     18.65 o 
   0  16   7        7.40       23.35     23.51 o 
   1  16   7       81.11       90.78     28.49 o 
   2  16   7       94.65       71.83     29.30 o 
   3  16   7       27.59       29.17     27.72 o 
   4  16   7       62.70       -1.01     28.88 o 
  -4  17   7        8.53       -5.67     68.72 o 
  -3  17   7        1.12      -17.80     25.56 o 
  -2  17   7        0.73        0.76     24.44 o 
  -1  17   7       14.98       33.41     21.35 o 
   0  17   7        6.34       18.28     25.93 o 
   1  17   7        9.65       -8.40     46.55 o 
   2  17   7        1.25        3.76     24.78 o 
   3  17   7       67.37       49.09     30.61 o 
  -3  18   7        0.63      -15.70     27.21 o 
  -2  18   7        6.45        9.97     26.01 o 
  -1  18   7        4.71        3.80     36.73 o 
   0  18   7       11.88        0.49     27.54 o 
   1  18   7       11.89        7.34     38.32 o 
   2  18   7        0.11       26.02     27.82 o 
 -10   0   8       34.62       79.16     58.27 o 
  -9   0   8        0.91      -10.48     25.72 o 
  -8   0   8     1034.46     1263.39     65.17 o 
  -7   0   8        8.00       51.31     29.45 o 
  -6   0   8        1.64        7.90     14.91 o 
  -5   0   8      285.92      295.53     27.95 o 
  -4   0   8     9105.20     9059.63    303.36 o 
  -3   0   8     9139.80     8950.36    203.71 o 
  -2   0   8    11932.58    12346.26    267.28 o 
  -1   0   8      334.22      328.79     20.14 o 
   0   0   8      138.33      155.49     14.10 o 
   1   0   8     2610.86     2840.65     70.72 o 
   2   0   8     5694.00     5406.28    121.41 o 
   3   0   8     2770.07     2668.17    100.06 o 
   4   0   8      273.05      278.30     25.56 o 
   5   0   8      416.31      424.29     53.52 o 
   6   0   8      710.89      751.99     56.68 o 
   7   0   8      433.47      457.89     63.97 o 
   8   0   8        8.16      -23.43     43.07 o 
 -10   1   8      149.91      167.20     46.57 o 
  -9   1   8      299.30      281.94     28.27 o 
  -8   1   8       31.20        9.92     16.88 o 
  -7   1   8      572.46      615.32     31.28 o 
  -6   1   8       80.62      101.81     15.57 o 
  -5   1   8     2077.37     2152.52     60.24 o 
  -4   1   8     1701.48     1639.97     41.36 o 
  -3   1   8     3218.02     3225.30     72.62 o 
  -2   1   8        8.85        5.85      6.48 o 
  -1   1   8     5696.63     5590.22     91.73 o 
   0   1   8       93.29      117.24      8.69 o 
   1   1   8       77.32      101.17      8.05 o 
   2   1   8     3582.89     3830.02     58.45 o 
   3   1   8     2858.68     2939.48     65.71 o 
   4   1   8     4022.35     4108.46     94.61 o 
   5   1   8     1432.49     1409.03     41.62 o 
   6   1   8       77.39       64.62     19.78 o 
   7   1   8        0.64      -34.52     23.29 o 
   8   1   8       72.12       80.33     33.36 o 
 -10   2   8        2.03       22.32     39.34 o 
  -9   2   8      130.24      139.62     26.97 o 
  -8   2   8      298.29      337.27     38.12 o 
  -7   2   8      111.79      142.80     19.15 o 
  -6   2   8      378.87      374.85     39.54 o 
  -5   2   8       85.87       79.72     13.32 o 
  -4   2   8       10.98        4.62      7.91 o 
  -3   2   8     3602.27     3441.02     56.02 o 
  -2   2   8    11978.29    12062.03    164.93 o 
  -1   2   8      485.46      486.02     16.86 o 
   0   2   8      148.22      147.14      8.67 o 
   1   2   8        4.98        3.93      4.93 o 
   2   2   8     1192.97     1188.49     28.25 o 
   3   2   8     2542.22     2484.64     49.05 o 
   4   2   8      200.16      208.50     27.20 o 
   5   2   8      441.35      448.84     34.23 o 
   6   2   8      472.50      410.28     30.77 o 
   7   2   8      254.27      326.22     30.94 o 
   8   2   8      117.82      139.54     36.45 o 
  -9   3   8      710.66      655.44     59.72 o 
  -8   3   8       61.90       51.32     18.07 o 
  -7   3   8      348.36      328.06     24.74 o 
  -6   3   8      276.28      317.98     22.73 o 
  -5   3   8      860.44      864.57     31.81 o 
  -4   3   8      329.95      255.93     23.58 o 
  -3   3   8      363.33      401.90     16.68 o 
  -2   3   8     2003.26     1884.23     35.07 o 
  -1   3   8      302.07      270.45     11.50 o 
   0   3   8     1672.22     1609.32     39.95 o 
   1   3   8     4251.77     4287.93     64.17 o 
   2   3   8        2.84        7.36      6.13 o 
   3   3   8     1474.56     1527.64     35.07 o 
   4   3   8     1535.73     1424.40     85.50 o 
   5   3   8     2548.51     2675.88    192.21 o 
   6   3   8      378.98      392.83     31.90 o 
   7   3   8        3.31      -13.60     20.26 o 
   8   3   8       46.16       36.56     25.55 o 
  -9   4   8       31.67       21.48     45.69 o 
  -8   4   8      444.24      510.03     46.50 o 
  -7   4   8      443.86      401.94     50.40 o 
  -6   4   8       60.77       51.16     14.44 o 
  -5   4   8      236.77      211.16     18.27 o 
  -4   4   8      314.34      294.43     17.97 o 
  -3   4   8     1120.61     1127.99     31.26 o 
  -2   4   8     7388.54     7352.07    105.75 o 
  -1   4   8      258.48      237.14     11.07 o 
   0   4   8     1116.54     1075.80     24.97 o 
   1   4   8      486.00      483.84     16.15 o 
   2   4   8      648.77      646.60     25.95 o 
   3   4   8     2405.04     2362.44     58.56 o 
   4   4   8     1753.66     1688.83     65.87 o 
   5   4   8      234.07      215.68     52.57 o 
   6   4   8      727.53      629.40     36.88 o 
   7   4   8       51.55       47.90     22.41 o 
   8   4   8      206.45      192.22     37.61 o 
  -9   5   8      194.32      173.03     31.98 o 
  -8   5   8      227.79      270.25     43.28 o 
  -7   5   8       66.38       78.55     18.00 o 
  -6   5   8     1556.62     1538.67     62.16 o 
  -5   5   8     1707.49     1710.88     45.82 o 
  -4   5   8      674.27      655.29     26.08 o 
  -3   5   8     1005.72      985.54     29.11 o 
  -2   5   8        1.14       15.07      5.66 o 
  -1   5   8     4711.43     4649.66     71.09 o 
   0   5   8     5437.00     5411.47     87.77 o 
   1   5   8       16.36        0.00      5.82 o 
   2   5   8        2.25       -2.47      8.75 o 
   3   5   8       40.22       39.48     12.11 o 
   4   5   8     1423.29     1379.43     62.11 o 
   5   5   8      938.16     1055.34     51.85 o 
   6   5   8        2.31      -12.94     21.03 o 
   7   5   8       26.24       -1.48     34.83 o 
   8   5   8       12.29       -0.67     30.89 o 
  -9   6   8      161.51      173.76     31.86 o 
  -8   6   8      506.42      582.71     79.87 o 
  -7   6   8      146.91      162.97     28.28 o 
  -6   6   8       20.21       20.99     13.61 o 
  -5   6   8       80.21       68.81     13.89 o 
  -4   6   8      138.13      143.87     16.64 o 
  -3   6   8     3993.00     3881.78     73.67 o 
  -2   6   8     1281.68     1242.29     31.97 o 
  -1   6   8     2445.19     2560.75     44.43 o 
   0   6   8      366.09      386.34     16.86 o 
   1   6   8     1304.25     1253.59     30.33 o 
   2   6   8     1529.81     1618.16     60.00 o 
   3   6   8     1384.22     1357.17     42.82 o 
   4   6   8      129.64      169.32     26.77 o 
   5   6   8       39.43        1.21     19.03 o 
   6   6   8      394.00      403.75    103.86 o 
   7   6   8      230.39      212.19     29.72 o 
  -9   7   8      127.10       97.52     29.63 o 
  -8   7   8        8.99       -0.30     20.58 o 
  -7   7   8       20.27       -2.59     15.27 o 
  -6   7   8      562.15      558.65     29.64 o 
  -5   7   8      591.85      594.00     28.33 o 
  -4   7   8      565.60      602.24     26.50 o 
  -3   7   8        1.16       -4.34      7.74 o 
  -2   7   8        2.13       -9.90      5.74 o 
  -1   7   8      997.50      944.53     27.06 o 
   0   7   8     5365.27     5160.31     88.90 o 
   1   7   8     1382.48     1337.92     32.24 o 
   2   7   8      102.64      111.84     15.98 o 
   3   7   8      230.90      267.94     58.23 o 
   4   7   8     2072.11     1916.26     56.26 o 
   5   7   8      760.42      772.74     47.82 o 
   6   7   8      152.40      197.98     80.75 o 
   7   7   8       11.84       13.18     28.12 o 
  -9   8   8       31.92       49.00     40.21 o 
  -8   8   8       78.48      121.92     26.73 o 
  -7   8   8      213.16      231.47     24.42 o 
  -6   8   8       78.20       76.24     17.33 o 
  -5   8   8        0.11        2.15     11.78 o 
  -4   8   8       96.96       88.73     13.83 o 
  -3   8   8      816.03      799.68     27.64 o 
  -2   8   8     1852.30     1792.39     41.84 o 
  -1   8   8      572.51      532.79     29.36 o 
   0   8   8      531.87      543.79     21.04 o 
   1   8   8     1288.22     1327.83     57.68 o 
   2   8   8     1059.53      986.00     36.49 o 
   3   8   8     1956.41     1982.99     64.95 o 
   4   8   8      419.77      377.44     54.18 o 
   5   8   8      321.64      322.51     79.16 o 
   6   8   8      290.08      237.10     35.55 o 
   7   8   8      197.87      189.39     37.14 o 
  -8   9   8       10.63      -10.76     23.01 o 
  -7   9   8       13.41        6.68     17.32 o 
  -6   9   8      369.50      378.33     33.64 o 
  -5   9   8      121.13      124.37     17.74 o 
  -4   9   8     1111.06     1089.59     35.44 o 
  -3   9   8      211.77      231.47     17.43 o 
  -2   9   8      251.20      273.79     21.17 o 
  -1   9   8      343.85      319.63     21.23 o 
   0   9   8     1842.74     1716.05     46.77 o 
   1   9   8     1657.87     1549.70     76.29 o 
   2   9   8        1.84       -6.24     11.69 o 
   3   9   8       55.43       60.37     16.51 o 
   4   9   8      841.59      821.95     77.60 o 
   5   9   8      739.31      688.12     45.00 o 
   6   9   8      236.33      216.99     37.05 o 
   7   9   8       32.59       34.81     30.17 o 
  -8  10   8       16.30       24.39     25.67 o 
  -7  10   8     1080.17     1134.74     89.77 o 
  -6  10   8      367.31      369.15     33.71 o 
  -5  10   8      293.21      295.21     24.50 o 
  -4  10   8      271.94      273.49     20.98 o 
  -3  10   8     2221.11     2303.54     95.87 o 
  -2  10   8     1668.76     1853.60     53.25 o 
  -1  10   8      113.99       85.93     14.96 o 
   0  10   8      511.46      463.42     24.32 o 
   1  10   8      497.09      473.33     34.93 o 
   2  10   8       23.16       10.95     13.50 o 
   3  10   8      608.56      600.15     33.59 o 
   4  10   8      450.37      356.82     64.10 o 
   5  10   8       88.71      119.19     23.16 o 
   6  10   8      160.44      202.62     35.88 o 
   7  10   8      305.06      309.17     77.90 o 
  -8  11   8      116.26       62.01     27.87 o 
  -7  11   8        5.69        4.71     22.55 o 
  -6  11   8     1353.73     1394.30     46.53 o 
  -5  11   8      483.82      498.66     45.71 o 
  -4  11   8      609.94      549.37     33.25 o 
  -3  11   8      285.07      301.45     25.38 o 
  -2  11   8       25.84       26.15     21.22 o 
  -1  11   8      694.51      793.13     33.72 o 
   0  11   8      180.74      198.97     29.58 o 
   1  11   8       50.62       34.33     17.90 o 
   2  11   8       64.27       49.47     21.22 o 
   3  11   8       48.84       39.90     20.14 o 
   4  11   8      828.09      821.89     41.54 o 
   5  11   8      526.48      532.59     37.52 o 
   6  11   8       53.18       38.63     42.43 o 
  -7  12   8      111.21      154.73     29.67 o 
  -6  12   8       37.73       25.44     17.99 o 
  -5  12   8        7.34        6.73     18.09 o 
  -4  12   8      404.16      402.32     30.15 o 
  -3  12   8     1541.26     1694.70     54.83 o 
  -2  12   8      847.98      855.28     36.74 o 
  -1  12   8      651.77      619.18     49.91 o 
   0  12   8       85.37       50.10     18.64 o 
   1  12   8      603.20      617.70     42.54 o 
   2  12   8     1590.26     1879.57    108.93 o 
   3  12   8      320.85      341.34     34.47 o 
   4  12   8      116.61       80.23     26.19 o 
   5  12   8       15.77      -27.50     26.92 o 
   6  12   8      265.67      269.16     56.37 o 
  -7  13   8        1.75        4.45     44.02 o 
  -6  13   8       67.70       70.02     24.32 o 
  -5  13   8      110.00      115.38     24.05 o 
  -4  13   8      570.54      626.57     37.06 o 
  -3  13   8      192.65      180.78     23.23 o 
  -2  13   8        0.77      -14.16     14.50 o 
  -1  13   8      337.13      344.65     26.55 o 
   0  13   8      381.36      412.03     36.27 o 
   1  13   8       74.31      133.86     31.98 o 
   2  13   8       18.95       -1.78     19.38 o 
   3  13   8      111.73      101.44     44.97 o 
   4  13   8      327.16      326.66     68.72 o 
   5  13   8      160.81      127.90     32.65 o 
  -6  14   8       59.78       98.80     41.80 o 
  -5  14   8       50.31       40.61     22.56 o 
  -4  14   8       40.25       15.11     18.50 o 
  -3  14   8       97.54       63.67     23.93 o 
  -2  14   8      172.38      217.20     24.70 o 
  -1  14   8      285.60      280.15     26.03 o 
   0  14   8        2.14       22.80     20.60 o 
   1  14   8      520.25      598.55     44.11 o 
   2  14   8      491.29      470.99     81.70 o 
   3  14   8      759.66      719.35     50.26 o 
   4  14   8      137.94      130.68     32.45 o 
   5  14   8      141.39      119.81     33.76 o 
  -6  15   8        2.92      -14.57     35.47 o 
  -5  15   8       42.14       56.77     31.67 o 
  -4  15   8      172.29      122.32     30.36 o 
  -3  15   8        2.69        9.82     19.91 o 
  -2  15   8      222.74      275.42     44.65 o 
  -1  15   8      168.72      217.60     25.09 o 
   0  15   8      361.69      335.52     37.62 o 
   1  15   8      433.87      489.46     42.52 o 
   2  15   8        1.65      -32.43     21.18 o 
   3  15   8      117.37      174.70     34.45 o 
   4  15   8      151.36      142.34     35.79 o 
  -5  16   8        1.00      -14.36     27.50 o 
  -4  16   8      156.36      159.44     34.34 o 
  -3  16   8      205.51      228.32     42.62 o 
  -2  16   8      386.50      383.00     32.10 o 
  -1  16   8       80.66       49.43     27.32 o 
   0  16   8       36.48       65.44     26.86 o 
   1  16   8      251.74      308.39     47.82 o 
   2  16   8      682.82      847.41     75.05 o 
   3  16   8      318.72      354.06     43.07 o 
  -4  17   8       27.84       -3.94     28.14 o 
  -3  17   8        7.34      -11.83     27.27 o 
  -2  17   8        6.21       24.25     22.17 o 
  -1  17   8      185.06      179.91     63.33 o 
   0  17   8      152.00      157.71     34.60 o 
   1  17   8      113.92       49.22     31.98 o 
   2  17   8       98.36      101.10     32.35 o 
  -2  18   8      103.98       71.15     30.81 o 
  -1  18   8        5.84       46.64     33.25 o 
   0  18   8        0.05       30.49     28.86 o 
   1  18   8        6.91        5.50     27.47 o 
 -10   1   9        0.06      -28.92     36.89 o 
  -9   1   9       35.45       35.56     20.10 o 
  -8   1   9       72.38       70.31     18.48 o 
  -7   1   9      108.33      114.64     18.66 o 
  -6   1   9        2.61      -12.03     10.47 o 
  -5   1   9      158.21      155.25     20.93 o 
  -4   1   9        6.62       26.26      9.46 o 
  -3   1   9        1.66       -0.36      7.89 o 
  -2   1   9      140.24      159.78     18.56 o 
  -1   1   9     1369.08     1393.70     32.52 o 
   0   1   9       32.40       45.61      7.42 o 
   1   1   9      836.19      863.46     22.31 o 
   2   1   9      126.02      135.47     12.52 o 
   3   1   9       33.98       44.90     11.49 o 
   4   1   9      644.48      681.91     26.42 o 
   5   1   9        0.36       12.33     15.24 o 
   6   1   9        8.43        4.13     17.63 o 
   7   1   9        7.13      -15.73     24.83 o 
   8   1   9       80.32       77.26     36.27 o 
  -9   2   9        3.05      -28.40     18.06 o 
  -8   2   9       90.35      114.03     21.60 o 
  -7   2   9      232.45      177.73     21.07 o 
  -6   2   9        1.38       10.86     13.55 o 
  -5   2   9     1228.54     1202.36     37.27 o 
  -4   2   9     1401.50     1374.01     37.87 o 
  -3   2   9     1117.25     1078.35     41.11 o 
  -2   2   9       95.70      104.96     13.09 o 
  -1   2   9     3556.22     3663.22     78.25 o 
   0   2   9      318.85      385.96     13.93 o 
   1   2   9       18.23       22.79      5.93 o 
   2   2   9      562.58      527.40     25.46 o 
   3   2   9      223.10      212.12     16.26 o 
   4   2   9      225.33      233.97     26.17 o 
   5   2   9       18.72       17.68     22.23 o 
   6   2   9       76.43       68.99     21.28 o 
   7   2   9        0.72      -38.45     23.72 o 
   8   2   9       35.19       60.80     34.03 o 
  -9   3   9       31.01        2.67     20.19 o 
  -8   3   9       26.87       16.68     16.81 o 
  -7   3   9        0.97       20.53     14.27 o 
  -6   3   9      384.48      371.94     24.44 o 
  -5   3   9      501.32      504.95     28.39 o 
  -4   3   9      178.98      186.96     21.90 o 
  -3   3   9      334.22      327.49     13.61 o 
  -2   3   9      187.10      183.65     10.95 o 
  -1   3   9      592.23      608.24     24.55 o 
   0   3   9     1162.66     1252.11     28.91 o 
   1   3   9       44.90       45.05      6.42 o 
   2   3   9        6.35       -4.85      6.70 o 
   3   3   9       62.32       38.82     11.87 o 
   4   3   9      685.51      669.28     39.99 o 
   5   3   9       52.52       72.23     23.25 o 
   6   3   9        5.06       -0.22     18.04 o 
   7   3   9       25.54       34.25     23.32 o 
   8   3   9        0.50      -22.64     29.33 o 
  -9   4   9        1.10      -11.18     23.29 o 
  -8   4   9       34.92       28.44     17.82 o 
  -7   4   9       40.68        5.86     16.70 o 
  -6   4   9        4.83       -8.50     12.55 o 
  -5   4   9      616.11      571.97     27.42 o 
  -4   4   9        8.15       -6.69      9.22 o 
  -3   4   9      155.58      123.69     12.66 o 
  -2   4   9       23.10       16.55      6.20 o 
  -1   4   9       48.83       49.20      7.37 o 
   0   4   9      878.93      800.06     19.84 o 
   1   4   9      326.57      317.81     14.64 o 
   2   4   9       62.76       97.55     13.58 o 
   3   4   9     1055.64     1020.50     37.67 o 
   4   4   9     1071.96     1094.67     50.68 o 
   5   4   9       36.48       20.40     20.54 o 
   6   4   9        7.69       22.47     18.70 o 
   7   4   9       94.73      103.35     25.71 o 
  -9   5   9       25.97       -3.01     23.04 o 
  -8   5   9        1.06       13.72     17.20 o 
  -7   5   9       15.86       19.37     16.53 o 
  -6   5   9      112.33      156.84     25.05 o 
  -5   5   9        9.03        0.41     10.89 o 
  -4   5   9      570.29      532.18     24.56 o 
  -3   5   9       87.60       81.19     11.25 o 
  -2   5   9       95.99       77.16     13.67 o 
  -1   5   9       14.81        4.21      5.79 o 
   0   5   9       76.48       69.05     13.72 o 
   1   5   9       42.82       38.04      8.88 o 
   2   5   9       25.03       15.59     15.02 o 
   3   5   9      611.91      608.19     28.87 o 
   4   5   9       93.17       86.09     22.27 o 
   5   5   9       22.66       13.86     19.89 o 
   6   5   9        5.50        4.67     22.00 o 
   7   5   9       61.78       28.56     22.76 o 
  -9   6   9        4.60       -3.41     26.18 o 
  -8   6   9        4.51        2.08     21.18 o 
  -7   6   9        6.04       -6.25     15.05 o 
  -6   6   9      830.59      795.09     34.54 o 
  -5   6   9       82.05       86.18     18.65 o 
  -4   6   9      540.69      488.47     24.20 o 
  -3   6   9        1.44      -11.74      7.57 o 
  -2   6   9       60.66       58.68      8.45 o 
  -1   6   9      284.35      316.86     23.96 o 
   0   6   9      251.54      234.09     15.54 o 
   1   6   9        2.89       -3.81      9.96 o 
   2   6   9        3.71        8.39     10.24 o 
   3   6   9      168.43      163.92     19.03 o 
   4   6   9        0.01        3.40     13.49 o 
   5   6   9      174.20      157.07     27.99 o 
   6   6   9        8.53       11.55     23.43 o 
   7   6   9        8.68       29.71     23.00 o 
  -9   7   9       45.40       64.73     27.42 o 
  -8   7   9        7.73       22.93     19.47 o 
  -7   7   9      145.82      205.22     25.69 o 
  -6   7   9       43.82       67.87     17.36 o 
  -5   7   9       15.78        8.38     11.19 o 
  -4   7   9      187.63      168.76     32.36 o 
  -3   7   9      414.31      444.88     25.78 o 
  -2   7   9      163.25      126.76     13.25 o 
  -1   7   9       37.61       26.19      9.34 o 
   0   7   9      228.28      226.14     24.41 o 
   1   7   9      746.21      715.94     30.20 o 
   2   7   9       28.64       37.50     13.32 o 
   3   7   9      737.15      826.69     47.12 o 
   4   7   9      410.87      416.44     29.79 o 
   5   7   9        5.48       -5.06     20.90 o 
   6   7   9      128.37      111.94     38.00 o 
   7   7   9        3.05      -15.89     27.23 o 
  -9   8   9        0.75        6.36     25.83 o 
  -8   8   9        1.53       -4.48     21.83 o 
  -7   8   9       20.25       10.86     18.74 o 
  -6   8   9      241.58      282.64     41.41 o 
  -5   8   9       24.56       20.67     13.26 o 
  -4   8   9       21.79       18.71     11.69 o 
  -3   8   9      237.57      255.67     18.56 o 
  -2   8   9       24.58       17.95     16.17 o 
  -1   8   9        0.05       -4.57      9.16 o 
   0   8   9       74.57       87.74     11.82 o 
   1   8   9      194.88      231.09     30.29 o 
   2   8   9      369.54      409.90     38.10 o 
   3   8   9       82.91       77.68     17.74 o 
   4   8   9        2.75       -1.60     14.20 o 
   5   8   9        2.71      -26.93     20.54 o 
   6   8   9       19.58       30.23     26.77 o 
   7   8   9      110.30      136.02     36.42 o 
  -8   9   9       61.77       75.66     27.11 o 
  -7   9   9      248.50      287.13     31.15 o 
  -6   9   9       39.62        8.99     15.65 o 
  -5   9   9        6.70       16.37     14.10 o 
  -4   9   9      458.89      485.41     25.80 o 
  -3   9   9      111.09       99.35     23.57 o 
  -2   9   9        2.93        1.43      9.99 o 
  -1   9   9      139.73      128.03     16.87 o 
   0   9   9       90.16       93.12     12.58 o 
   1   9   9        0.82      -12.91     11.93 o 
   2   9   9      600.24      550.68     33.66 o 
   3   9   9       15.98       -1.26     14.25 o 
   4   9   9       19.68       -6.60     15.81 o 
   5   9   9        9.40       15.40     22.16 o 
   6   9   9        4.30      -16.45     24.62 o 
   7   9   9        6.75       -8.19     34.20 o 
  -8  10   9        5.24       10.79     25.77 o 
  -7  10   9       72.51       66.94     21.82 o 
  -6  10   9       15.74       14.06     16.96 o 
  -5  10   9       21.73       28.82     15.46 o 
  -4  10   9       45.21       16.24     13.07 o 
  -3  10   9      381.99      375.73     26.96 o 
  -2  10   9       76.71       55.79     14.99 o 
  -1  10   9       28.59       -1.75     14.15 o 
   0  10   9      849.63      873.68     33.36 o 
   1  10   9       50.32       69.20     16.91 o 
   2  10   9       61.34       54.96     17.35 o 
   3  10   9      139.59      155.14     21.86 o 
   4  10   9       31.67       63.50     20.30 o 
   5  10   9       16.29      -12.09     22.90 o 
   6  10   9        0.02       24.54     28.86 o 
  -8  11   9       88.41       74.07     29.62 o 
  -7  11   9        4.34       25.17     21.10 o 
  -6  11   9       54.37       69.33     28.34 o 
  -5  11   9      196.87      111.69     19.50 o 
  -4  11   9      246.17      285.30     37.39 o 
  -3  11   9       61.29       60.08     22.41 o 
  -2  11   9       33.60       36.31     18.74 o 
  -1  11   9      218.47      213.16     20.78 o 
   0  11   9      556.11      581.11     45.92 o 
   1  11   9      277.10      262.84     30.23 o 
   2  11   9        8.34       21.74     18.74 o 
   3  11   9       41.22       45.34     18.75 o 
   4  11   9        6.42        9.63     18.45 o 
   5  11   9       63.85       84.77     23.81 o 
   6  11   9       20.37        3.32     85.81 o 
  -7  12   9        2.65       -0.17     23.09 o 
  -6  12   9        6.04       10.62     19.72 o 
  -5  12   9       47.52       39.74     20.22 o 
  -4  12   9       71.96       79.87     20.64 o 
  -3  12   9       93.65       78.03     18.99 o 
  -2  12   9       78.71       75.64     18.72 o 
  -1  12   9      398.94      325.48     25.31 o 
   0  12   9        7.33       22.06     20.54 o 
   1  12   9       14.88        1.42     17.50 o 
   2  12   9      562.49      612.25     44.33 o 
   3  12   9       28.41        8.95     19.64 o 
   4  12   9        5.99       17.90     24.85 o 
   5  12   9       22.05       27.48     29.33 o 
  -7  13   9        2.60       15.83     33.57 o 
  -6  13   9       11.72        9.50     22.27 o 
  -5  13   9       15.40      -22.55     22.18 o 
  -4  13   9       90.32       67.46     20.55 o 
  -3  13   9       95.98       73.43     25.34 o 
  -2  13   9       85.23      120.11     33.24 o 
  -1  13   9       35.33       -4.21     18.61 o 
   0  13   9        0.07      -32.46     16.23 o 
   1  13   9       18.00       16.35     19.93 o 
   2  13   9      267.94      246.04     33.76 o 
   3  13   9        7.46       18.81     21.89 o 
   4  13   9       49.42       34.23     26.41 o 
   5  13   9      152.86      212.42     37.82 o 
  -6  14   9        2.02      -11.50     22.43 o 
  -5  14   9        5.95       -2.64     27.74 o 
  -4  14   9       42.89       38.53     30.58 o 
  -3  14   9        5.08       28.29     38.32 o 
  -2  14   9      396.44      357.47     29.59 o 
  -1  14   9        6.68       -9.01     16.81 o 
   0  14   9      115.04       29.66     22.80 o 
   1  14   9        0.02        2.99     21.27 o 
   2  14   9       26.55        4.89     23.93 o 
   3  14   9        7.98       26.07     25.75 o 
   4  14   9       54.76       33.25     27.77 o 
  -6  15   9        4.24      -32.44     31.35 o 
  -5  15   9       13.46       19.49     22.97 o 
  -4  15   9       27.40       36.92     27.23 o 
  -3  15   9       14.89       68.61     22.46 o 
  -2  15   9      126.66      103.27     22.66 o 
  -1  15   9        1.21       -2.56     22.59 o 
   0  15   9       18.12        8.32     26.92 o 
   1  15   9        4.92        7.13     23.88 o 
   2  15   9        9.86      -12.48     22.53 o 
   3  15   9        3.86      -19.31     40.85 o 
   4  15   9        3.22        9.43     29.33 o 
  -5  16   9        5.86       20.56     50.35 o 
  -4  16   9        0.41       12.22     24.82 o 
  -3  16   9       11.07        7.86     19.96 o 
  -2  16   9      242.83      216.05     28.64 o 
  -1  16   9        2.70       -0.35     24.07 o 
   0  16   9       16.21       38.80     28.82 o 
   1  16   9        1.80        8.97     26.32 o 
   2  16   9       15.37       -1.56     26.32 o 
   3  16   9       77.73      124.09     34.69 o 
  -4  17   9        4.14       25.58     31.04 o 
  -3  17   9        7.44       12.35     22.85 o 
  -2  17   9        2.27       37.21     23.52 o 
  -1  17   9       11.77      -41.17     25.08 o 
   0  17   9        1.40       29.61     37.37 o 
   1  17   9        1.36      -13.48     25.75 o 
   2  17   9        7.31       -4.85     28.20 o 
  -2  18   9       23.63       33.57     30.00 o 
  -1  18   9        3.39       -1.87     40.53 o 
   0  18   9        0.54       19.63     28.65 o 
  -9   0  10       94.19      109.97     35.45 o 
  -8   0  10        4.04      -24.25     21.28 o 
  -7   0  10      388.49      346.77     37.49 o 
  -6   0  10     2089.83     2192.61     80.72 o 
  -5   0  10     2006.22     2039.02    108.93 o 
  -4   0  10      257.68      292.44     31.35 o 
  -3   0  10      194.96      174.27     20.79 o 
  -2   0  10     1622.27     1582.13     61.43 o 
  -1   0  10      514.49      481.30     27.09 o 
   0   0  10      182.78      191.16     17.45 o 
   1   0  10      519.21      527.61     25.07 o 
   2   0  10      175.99      188.73     24.70 o 
   3   0  10     2095.92     2390.15     96.26 o 
   4   0  10     1125.60     1118.22     48.24 o 
   5   0  10       44.53        0.00     27.87 o 
   6   0  10      123.40       43.07     39.90 o 
   7   0  10       22.02       20.27     40.53 o 
  -9   1  10      318.21      288.99     30.41 o 
  -8   1  10      521.90      540.44     33.58 o 
  -7   1  10      323.88      311.35     25.87 o 
  -6   1  10      131.62      131.19     19.47 o 
  -5   1  10      322.06      292.98     24.50 o 
  -4   1  10     7337.10     7210.86    129.53 o 
  -3   1  10     2872.22     2764.79     58.02 o 
  -2   1  10     1092.65     1032.79     31.17 o 
  -1   1  10        0.70        5.79      6.24 o 
   0   1  10      483.57      498.34     18.17 o 
   1   1  10     2268.94     2212.07     43.32 o 
   2   1  10      522.32      452.98     17.92 o 
   3   1  10        5.33        8.18     12.25 o 
   4   1  10       70.53       68.45     17.58 o 
   5   1  10       53.83       84.00     19.73 o 
   6   1  10      793.19      705.80     53.51 o 
   7   1  10      417.69      475.96     49.48 o 
  -9   2  10       50.64       30.25     22.21 o 
  -8   2  10       36.70       24.59     23.77 o 
  -7   2  10        5.40        9.43     14.74 o 
  -6   2  10       37.07       38.18     16.31 o 
  -5   2  10     2211.93     2172.80     72.95 o 
  -4   2  10     1051.89     1065.04     44.61 o 
  -3   2  10     1833.92     1817.54     55.74 o 
  -2   2  10      576.94      577.92     20.88 o 
  -1   2  10     1286.96     1293.65     28.57 o 
   0   2  10     2758.66     2839.03     53.82 o 
   1   2  10      145.04      157.13     10.27 o 
   2   2  10      984.98      982.66     27.34 o 
   3   2  10      803.57      668.86     37.13 o 
   4   2  10      355.75      313.29     29.81 o 
   5   2  10     1090.90     1093.77     75.82 o 
   6   2  10      159.97      136.41     24.99 o 
   7   2  10      188.54      211.94     60.48 o 
  -9   3  10       69.63       46.43     21.41 o 
  -8   3  10      574.81      565.63     44.24 o 
  -7   3  10      562.20      628.95     39.80 o 
  -6   3  10     1037.56     1129.21     40.17 o 
  -5   3  10      498.01      555.69     27.69 o 
  -4   3  10      201.95      167.60     16.12 o 
  -3   3  10     2024.69     1811.02     62.80 o 
  -2   3  10     1833.72     1848.11     36.87 o 
  -1   3  10       13.94        8.39      6.50 o 
   0   3  10      702.26      690.71     21.06 o 
   1   3  10     1183.39     1186.16     34.58 o 
   2   3  10     2260.11     2506.10     61.22 o 
   3   3  10     2289.10     2304.25    154.21 o 
   4   3  10      176.41      174.47     26.30 o 
   5   3  10      400.66      328.84     33.44 o 
   6   3  10      213.26      241.86     28.81 o 
   7   3  10      234.99      225.24     30.56 o 
  -9   4  10      414.40      382.24     33.09 o 
  -8   4  10       13.29       18.24     20.71 o 
  -7   4  10      195.46      209.20     28.67 o 
  -6   4  10      341.91      355.91     25.66 o 
  -5   4  10      265.23      258.80     20.61 o 
  -4   4  10      297.91      299.02     31.45 o 
  -3   4  10      791.91      753.98     26.66 o 
  -2   4  10     4480.47     4420.77     70.82 o 
  -1   4  10     1878.85     1837.71     36.16 o 
   0   4  10     2560.36     2465.70     43.61 o 
   1   4  10       76.52       69.66     12.86 o 
   2   4  10       18.58        9.59     10.52 o 
   3   4  10       66.18       47.62     14.29 o 
   4   4  10      484.54      558.72     39.40 o 
   5   4  10      444.62      469.64     79.48 o 
   6   4  10        2.28       22.78     19.59 o 
   7   4  10       57.27       79.55     26.33 o 
  -9   5  10      277.64      319.99     42.95 o 
  -8   5  10      526.62      574.65     41.91 o 
  -7   5  10       86.06       71.72     19.46 o 
  -6   5  10       20.32       28.75     14.51 o 
  -5   5  10      222.51      242.05     20.90 o 
  -4   5  10     2197.41     2189.71     52.85 o 
  -3   5  10     1772.95     1733.74     43.03 o 
  -2   5  10      477.12      458.18     17.15 o 
  -1   5  10      467.30      539.73     18.76 o 
   0   5  10       45.93       35.70      9.06 o 
   1   5  10     3810.04     3754.29     83.71 o 
   2   5  10      282.33      269.19     20.80 o 
   3   5  10      124.97      123.45     40.76 o 
   4   5  10      163.24      163.59     27.02 o 
   5   5  10       54.84       45.68     23.35 o 
   6   5  10      505.85      442.26     72.20 o 
   7   5  10      109.98       71.70     25.63 o 
  -9   6  10      137.84      127.82     30.39 o 
  -8   6  10       13.57       12.94     22.19 o 
  -7   6  10      413.00      438.88     42.14 o 
  -6   6  10      619.21      574.00     30.99 o 
  -5   6  10      134.17      112.31     17.51 o 
  -4   6  10        2.46        2.87     10.19 o 
  -3   6  10       53.22       61.66     11.40 o 
  -2   6  10     4957.68     4896.47     81.47 o 
  -1   6  10     8608.44     8867.70    144.08 o 
   0   6  10      782.87      833.96     25.80 o 
   1   6  10      431.01      385.76     23.89 o 
   2   6  10       72.22       57.73     15.10 o 
   3   6  10      278.88      252.07     22.34 o 
   4   6  10      354.41      349.46     44.65 o 
   5   6  10      243.75      220.51     57.95 o 
   6   6  10       16.32      -31.98     24.07 o 
   7   6  10        7.68        9.21     23.86 o 
  -9   7  10      133.14      128.14     30.99 o 
  -8   7  10      250.84      247.48     28.95 o 
  -7   7  10      337.16      294.35     27.79 o 
  -6   7  10      336.66      340.98     28.15 o 
  -5   7  10      383.75      382.96     25.32 o 
  -4   7  10      522.09      551.51     27.33 o 
  -3   7  10      332.69      298.56     35.47 o 
  -2   7  10     2019.82     2037.97     46.37 o 
  -1   7  10      680.30      658.15     24.79 o 
   0   7  10      996.41     1062.77     52.01 o 
   1   7  10     1787.31     1890.37     53.74 o 
   2   7  10      124.47      127.05     18.50 o 
   3   7  10       26.10       10.73     14.13 o 
   4   7  10       19.80      -33.46     17.90 o 
   5   7  10      265.77      197.00     30.36 o 
   6   7  10      352.40      288.25     38.29 o 
   7   7  10       46.63       71.57     32.69 o 
  -8   8  10       33.20       42.09     22.36 o 
  -7   8  10        1.38        2.86     17.93 o 
  -6   8  10      458.02      441.07     43.51 o 
  -5   8  10     1031.95     1049.11     44.05 o 
  -4   8  10      176.32      138.41     16.93 o 
  -3   8  10        0.22       -5.35     11.06 o 
  -2   8  10      221.55      177.39     19.84 o 
  -1   8  10     1218.05     1212.90     38.56 o 
   0   8  10     1639.08     1653.78     40.78 o 
   1   8  10       44.77       38.50     14.24 o 
   2   8  10     1008.76     1011.31     39.70 o 
   3   8  10      382.10      380.83     27.99 o 
   4   8  10      870.14      895.96     49.90 o 
   5   8  10      710.53      663.39     55.42 o 
   6   8  10       32.09       55.72     28.86 o 
  -8   9  10      283.96      262.70     30.19 o 
  -7   9  10      766.85      774.80     54.37 o 
  -6   9  10       36.32       26.75     16.96 o 
  -5   9  10      404.25      390.87     26.37 o 
  -4   9  10      142.34      140.43     17.62 o 
  -3   9  10     1150.40     1156.10     42.96 o 
  -2   9  10      880.29      830.13     35.41 o 
  -1   9  10      233.23      233.81     20.96 o 
   0   9  10      939.28      936.53     37.11 o 
   1   9  10        5.50       16.13     13.82 o 
   2   9  10      298.13      321.20     26.17 o 
   3   9  10      493.65      507.48     33.39 o 
   4   9  10       53.05       87.22     21.66 o 
   5   9  10      151.80      145.45     48.77 o 
   6   9  10       77.99       65.00     49.72 o 
  -8  10  10        8.78       24.03     27.27 o 
  -7  10  10      296.85      274.81     27.83 o 
  -6  10  10      912.81      978.46     41.29 o 
  -5  10  10      199.93      198.60     22.33 o 
  -4  10  10       26.06       30.29     20.42 o 
  -3  10  10       17.47       16.65     14.65 o 
  -2  10  10      508.72      505.27     50.04 o 
  -1  10  10     1403.84     1413.86     45.63 o 
   0  10  10       13.52        6.11     17.24 o 
   1  10  10       12.89        3.73     13.76 o 
   2  10  10       14.37       -5.31     14.50 o 
   3  10  10      509.80      519.87     45.21 o 
   4  10  10     1167.50     1226.13     51.66 o 
   5  10  10      541.45      541.33     47.24 o 
   6  10  10       44.73       41.64     41.48 o 
  -7  11  10      209.62      206.22     27.37 o 
  -6  11  10       19.10       18.13     18.69 o 
  -5  11  10      287.70      235.55     27.90 o 
  -4  11  10      660.09      643.61     37.51 o 
  -3  11  10      900.96      938.53     41.77 o 
  -2  11  10      291.36      308.15     53.52 o 
  -1  11  10       77.85      134.85     19.37 o 
   0  11  10       11.99       31.50     19.00 o 
   1  11  10       31.22       60.23     20.92 o 
   2  11  10      161.70      168.61     34.15 o 
   3  11  10       47.68       11.10     17.36 o 
   4  11  10      116.28       77.91     24.04 o 
   5  11  10      147.45      176.41     41.17 o 
  -7  12  10       50.33       73.28     27.17 o 
  -6  12  10      513.70      604.23     40.82 o 
  -5  12  10      120.53       93.20     30.13 o 
  -4  12  10       23.67       17.82     17.26 o 
  -3  12  10       19.22        5.41     15.96 o 
  -2  12  10      784.01      864.26     38.92 o 
  -1  12  10      867.93      895.48     38.88 o 
   0  12  10      198.38      254.22     43.70 o 
   1  12  10      102.95       85.92     25.61 o 
   2  12  10       35.85       30.39     22.90 o 
   3  12  10       53.49       53.41     25.07 o 
   4  12  10      265.29      229.81     35.79 o 
   5  12  10      111.94       68.40     44.97 o 
  -7  13  10       34.09       25.78     30.83 o 
  -6  13  10       20.19       27.97     30.18 o 
  -5  13  10       35.51       50.14     22.74 o 
  -4  13  10       95.35       75.89     22.03 o 
  -3  13  10      697.74      716.54     48.14 o 
  -2  13  10      601.27      652.04     36.11 o 
  -1  13  10       11.30       22.61     24.07 o 
   0  13  10      303.20      326.63     49.08 o 
   1  13  10      550.34      571.84     47.82 o 
   2  13  10      230.36      193.16     32.69 o 
   3  13  10      107.72       85.88     28.31 o 
   4  13  10       27.52      -14.66     25.97 o 
   5  13  10      137.10      163.10     37.79 o 
  -6  14  10       32.35       35.91     24.50 o 
  -5  14  10      140.43      180.74     27.68 o 
  -4  14  10       15.09       17.31     20.81 o 
  -3  14  10      447.69      455.12     34.12 o 
  -2  14  10      119.36      142.44     23.91 o 
  -1  14  10      178.94      143.76     46.55 o 
   0  14  10      636.30      671.82     48.79 o 
   1  14  10        8.72       47.01     25.48 o 
   2  14  10      326.76      438.62     43.83 o 
   3  14  10      157.38      160.34     34.70 o 
   4  14  10       44.64       58.45     30.21 o 
  -5  15  10        0.65        6.80     31.46 o 
  -4  15  10      245.91      204.24     44.02 o 
  -3  15  10      439.35      448.04     35.36 o 
  -2  15  10       38.83       65.17     21.71 o 
  -1  15  10       16.17       10.13     25.08 o 
   0  15  10      106.42      204.44     34.20 o 
   1  15  10      319.37      288.04     38.64 o 
   2  15  10      301.51      268.12     39.54 o 
   3  15  10       84.59       83.25     31.57 o 
  -4  16  10       89.68      111.41     27.28 o 
  -3  16  10        4.42       20.62     22.61 o 
  -2  16  10       99.95      174.05     49.08 o 
  -1  16  10      235.45      220.89     37.16 o 
   0  16  10      187.47      253.98     65.87 o 
   1  16  10       13.42      -13.09     26.06 o 
   2  16  10       82.08       26.24     28.62 o 
  -3  17  10      104.13       80.20     31.74 o 
  -2  17  10       30.99       33.92     29.84 o 
  -1  17  10       18.23      -27.15     28.18 o 
   0  17  10       15.17       -8.14     27.27 o 
   1  17  10      154.45      143.45     43.07 o 
  -9   1  11        0.02       19.28     20.44 o 
  -8   1  11       29.37       12.70     17.93 o 
  -7   1  11        3.22       13.83     15.04 o 
  -6   1  11      592.25      620.37     36.75 o 
  -5   1  11        0.02       21.99     12.61 o 
  -4   1  11      379.47      368.14     21.84 o 
  -3   1  11      149.77      160.10     15.96 o 
  -2   1  11      132.34      130.71     12.93 o 
  -1   1  11      104.54      130.46     12.52 o 
   0   1  11        0.08      -10.86      7.04 o 
   1   1  11       77.61       72.26     13.89 o 
   2   1  11       16.84        7.53     10.32 o 
   3   1  11      350.64      351.39     34.20 o 
   4   1  11       99.78      101.54     18.73 o 
   5   1  11       23.42       18.62     24.13 o 
   6   1  11       31.57       40.69     61.43 o 
   7   1  11        3.31       34.72     29.02 o 
  -9   2  11       48.77        4.46     21.21 o 
  -8   2  11        8.62       13.71     17.64 o 
  -7   2  11        4.43        7.32     14.45 o 
  -6   2  11       92.19       90.36     20.03 o 
  -5   2  11      117.88      110.51     16.78 o 
  -4   2  11       59.23       49.05     12.19 o 
  -3   2  11      258.90      251.51     17.34 o 
  -2   2  11      229.47      211.16     25.23 o 
  -1   2  11        9.22        8.50      6.72 o 
   0   2  11     3339.15     3551.48     65.50 o 
   1   2  11      168.81      164.77     11.05 o 
   2   2  11      120.27       97.07     24.29 o 
   3   2  11      867.03      908.18     44.73 o 
   4   2  11        2.11      -17.31     16.68 o 
   5   2  11      229.66      198.15     25.66 o 
   6   2  11        0.22        2.98     27.52 o 
   7   2  11        4.38        3.93     29.72 o 
  -9   3  11        0.09        4.13     20.74 o 
  -8   3  11       25.47       35.38     18.90 o 
  -7   3  11       10.71        4.20     16.59 o 
  -6   3  11      242.73      258.53     23.84 o 
  -5   3  11      234.24      210.99     27.42 o 
  -4   3  11        3.21       -1.50      9.39 o 
  -3   3  11      211.77      228.53     16.84 o 
  -2   3  11      108.25      105.97     10.57 o 
  -1   3  11       30.00       18.36      7.56 o 
   0   3  11       20.96       -6.50      6.62 o 
   1   3  11      216.76      218.70     18.68 o 
   2   3  11      594.43      640.64     28.50 o 
   3   3  11      453.55      535.15     37.11 o 
   4   3  11        0.02       23.58     19.24 o 
   5   3  11       48.82       36.20     20.92 o 
   6   3  11       71.53       90.66     24.71 o 
   7   3  11        6.68       -5.81     38.95 o 
  -9   4  11        6.69       10.18     21.35 o 
  -8   4  11       27.30       20.22     18.92 o 
  -7   4  11        1.54      -11.95     15.63 o 
  -6   4  11       32.98       17.93     14.55 o 
  -5   4  11      300.21      259.02     22.03 o 
  -4   4  11      112.51       98.30     19.05 o 
  -3   4  11       77.31       72.66     12.05 o 
  -2   4  11       18.18        8.90      7.20 o 
  -1   4  11      155.99      161.13     11.74 o 
   0   4  11       30.49       21.98      9.23 o 
   1   4  11        7.20       -1.78     10.40 o 
   2   4  11        0.03      -17.64     10.80 o 
   3   4  11        1.93      -30.55     16.55 o 
   4   4  11      116.63       80.53     22.61 o 
   5   4  11       13.86        1.12     20.09 o 
   6   4  11       32.81       13.26     21.59 o 
   7   4  11       18.55       20.79     33.16 o 
  -9   5  11       20.16       23.04     22.06 o 
  -8   5  11       15.21        4.44     23.37 o 
  -7   5  11       33.25       14.16     17.20 o 
  -6   5  11       30.36       41.37     16.73 o 
  -5   5  11      230.43      219.57     22.43 o 
  -4   5  11       61.78       68.98     14.00 o 
  -3   5  11      628.25      642.10     35.95 o 
  -2   5  11      462.51      496.73     24.66 o 
  -1   5  11       18.89        9.11      8.72 o 
   0   5  11       45.10       43.97     10.24 o 
   1   5  11      315.49      281.74     21.52 o 
   2   5  11       15.37        5.07     11.81 o 
   3   5  11      239.07      219.32     28.49 o 
   4   5  11       31.10       42.81     23.25 o 
   5   5  11       49.16       66.54     25.87 o 
   6   5  11      116.12       83.68     29.97 o 
   7   5  11        0.05        9.75     31.74 o 
  -9   6  11        3.56       -7.22     20.77 o 
  -8   6  11        0.60       -2.71     20.54 o 
  -7   6  11        5.47       17.82     17.65 o 
  -6   6  11       94.73       51.33     20.48 o 
  -5   6  11       91.39       99.40     17.18 o 
  -4   6  11      189.64      204.33     18.71 o 
  -3   6  11      146.45      163.23     16.31 o 
  -2   6  11       34.45       32.21     10.28 o 
  -1   6  11       29.20       30.04     10.34 o 
   0   6  11       60.75       61.49     11.55 o 
   1   6  11      547.18      514.36     28.38 o 
   2   6  11      336.22      290.19     23.49 o 
   3   6  11       18.88       29.65     14.73 o 
   4   6  11       45.99       41.81     22.83 o 
   5   6  11       10.01       21.26     28.50 o 
   6   6  11       15.44        1.04     26.51 o 
   7   6  11        6.66      -17.47     29.20 o 
  -9   7  11        1.44       -3.75     27.17 o 
  -8   7  11        9.56       14.05     20.02 o 
  -7   7  11      163.79      168.71     27.61 o 
  -6   7  11        1.22      -10.46     14.89 o 
  -5   7  11       73.24       81.15     16.23 o 
  -4   7  11      319.58      320.82     21.57 o 
  -3   7  11       26.13       17.70     11.00 o 
  -2   7  11       65.25       82.35     16.34 o 
  -1   7  11      464.15      485.84     25.39 o 
   0   7  11      218.03      207.96     16.00 o 
   1   7  11      199.25      192.75     20.71 o 
   2   7  11        4.18       -4.64     12.24 o 
   3   7  11       43.36       -2.69     14.23 o 
   4   7  11      216.52      186.11     30.03 o 
   5   7  11        0.91       -2.12     22.18 o 
   6   7  11       65.24       74.70     31.01 o 
  -8   8  11        0.38       -4.04     21.07 o 
  -7   8  11       22.57        8.67     19.22 o 
  -6   8  11        0.37      -16.28     15.54 o 
  -5   8  11       12.42       20.33     13.99 o 
  -4   8  11      214.60      189.03     18.79 o 
  -3   8  11       33.43       18.64     13.51 o 
  -2   8  11        2.08       -2.11     13.83 o 
  -1   8  11        9.37       -8.97      9.83 o 
   0   8  11     1220.76     1230.51     70.61 o 
   1   8  11      610.00      612.33     32.66 o 
   2   8  11       40.18       21.10     15.45 o 
   3   8  11        4.03       11.82     15.83 o 
   4   8  11        1.18       -1.27     20.73 o 
   5   8  11        1.53      -24.16     23.93 o 
   6   8  11       39.56       -1.56     27.96 o 
  -8   9  11        3.73       -1.68     22.34 o 
  -7   9  11      137.48      142.76     26.34 o 
  -6   9  11       36.22       42.80     18.02 o 
  -5   9  11       23.19       45.70     15.76 o 
  -4   9  11       84.21       44.71     17.67 o 
  -3   9  11      205.37      176.46     21.72 o 
  -2   9  11       17.02      -10.68     13.39 o 
  -1   9  11       70.80       86.15     13.80 o 
   0   9  11      160.75      154.66     28.09 o 
   1   9  11      600.62      536.59     45.04 o 
   2   9  11        0.22        4.01     14.16 o 
   3   9  11       27.30       31.14     17.70 o 
   4   9  11        0.07       -8.41     23.13 o 
   5   9  11        6.57       16.35     53.52 o 
   6   9  11        1.41        9.67     27.54 o 
  -8  10  11      148.86      138.16     27.97 o 
  -7  10  11        0.37       -0.06     19.52 o 
  -6  10  11        9.59      -11.77     16.05 o 
  -5  10  11        0.13      -20.80     16.50 o 
  -4  10  11        0.16        8.71     22.35 o 
  -3  10  11       30.66       20.73     15.99 o 
  -2  10  11       15.19        5.12     15.81 o 
  -1  10  11        2.89       17.79     14.47 o 
   0  10  11      214.06      176.82     21.30 o 
   1  10  11        0.08       -0.66     14.88 o 
   2  10  11      150.39      143.66     21.81 o 
   3  10  11       16.22        5.16     17.37 o 
   4  10  11        4.58        8.68     19.30 o 
   5  10  11       54.20       96.32     32.09 o 
  -7  11  11       28.16       19.84     21.67 o 
  -6  11  11        0.51      -10.67     20.28 o 
  -5  11  11       67.45       46.96     20.48 o 
  -4  11  11       96.52      116.37     22.85 o 
  -3  11  11      223.35      234.57     25.57 o 
  -2  11  11        3.00        8.17     19.57 o 
  -1  11  11       72.45       81.99     17.77 o 
   0  11  11        3.66      -25.86     16.55 o 
   1  11  11       33.48       33.99     17.18 o 
   2  11  11        4.02       -8.59     16.08 o 
   3  11  11        2.39        7.89     18.19 o 
   4  11  11       13.57       10.93     20.22 o 
   5  11  11       20.12       35.09     29.33 o 
  -7  12  11        2.43       20.06     30.55 o 
  -6  12  11       14.77       20.00     22.89 o 
  -5  12  11       17.23       12.58     21.55 o 
  -4  12  11        1.52      -11.96     17.82 o 
  -3  12  11       94.92      105.38     22.03 o 
  -2  12  11       70.33       62.82     20.34 o 
  -1  12  11        0.03       24.55     22.14 o 
   0  12  11       10.29       19.97     21.37 o 
   1  12  11        1.63       10.45     21.44 o 
   2  12  11        0.88       39.21     34.83 o 
   3  12  11       17.48       -7.83     18.76 o 
   4  12  11        6.23        1.90     21.53 o 
   5  12  11        4.54       25.61     31.46 o 
  -6  13  11        3.36       32.62     35.45 o 
  -5  13  11        0.55        0.46     20.92 o 
  -4  13  11        7.17      -26.51     18.46 o 
  -3  13  11      272.44      317.26     88.35 o 
  -2  13  11       29.32       42.06     20.21 o 
  -1  13  11        4.91      -22.71     21.24 o 
   0  13  11        1.67      -11.09     21.72 o 
   1  13  11      176.74      229.91     34.93 o 
   2  13  11       40.41       22.35     24.04 o 
   3  13  11        2.92        9.07     25.51 o 
   4  13  11       20.76       34.42     29.58 o 
  -6  14  11        2.63       22.80     24.29 o 
  -5  14  11        0.45      -21.83     22.92 o 
  -4  14  11       31.83       -5.21     22.06 o 
  -3  14  11        2.42       17.90     21.12 o 
  -2  14  11       11.09        4.51     19.94 o 
  -1  14  11        1.01        2.95     23.96 o 
   0  14  11        7.87       34.23     25.42 o 
   1  14  11        0.45        4.32     24.44 o 
   2  14  11        2.56       -3.33     26.58 o 
   3  14  11        6.85        5.98     27.32 o 
  -5  15  11       19.98       12.18     23.66 o 
  -4  15  11       44.91       45.27     27.31 o 
  -3  15  11        2.00      -14.34     21.40 o 
  -2  15  11       18.07       60.81     29.72 o 
  -1  15  11        0.49       17.48     28.20 o 
   0  15  11        0.11        6.83     31.35 o 
   1  15  11        0.30      -16.63     24.78 o 
   2  15  11        1.31       31.80     28.04 o 
   3  15  11       55.23       63.84     41.48 o 
  -4  16  11       40.79       81.07     26.53 o 
  -3  16  11       56.26       31.04     40.15 o 
  -2  16  11       34.10       29.27     30.36 o 
  -1  16  11        3.38       -1.21     38.95 o 
   0  16  11       23.94       21.14     27.27 o 
   1  16  11       28.30       77.58     31.12 o 
   2  16  11       46.33       33.06     30.72 o 
  -2  17  11       16.45        7.49     30.29 o 
  -1  17  11        6.42      -22.13     26.51 o 
   0  17  11        0.98        6.02     29.11 o 
  -9   0  12      316.86      209.61     41.09 o 
  -8   0  12      136.24      116.50     51.30 o 
  -7   0  12      637.86      588.11     91.83 o 
  -6   0  12       35.62       47.58     23.27 o 
  -5   0  12     4342.63     4786.63    195.70 o 
  -4   0  12     3603.24     3448.07    103.21 o 
  -3   0  12       13.88       32.86     14.76 o 
  -2   0  12      566.07      573.95     39.27 o 
  -1   0  12      120.81       96.85     16.75 o 
   0   0  12     1492.54     1526.30     72.83 o 
   1   0  12     1415.47     1606.51     52.61 o 
   2   0  12      134.46      110.83     25.33 o 
   3   0  12      276.44      230.02     25.42 o 
   4   0  12        1.73      -12.03     27.87 o 
   5   0  12      363.03      342.63     58.90 o 
   6   0  12      638.47      632.05     77.90 o 
   7   0  12       76.29       45.60     51.93 o 
  -9   1  12       31.03       24.41     22.63 o 
  -8   1  12       65.40       48.52     19.57 o 
  -7   1  12      370.56      343.69     28.02 o 
  -6   1  12     1061.93     1129.12     40.87 o 
  -5   1  12      326.67      354.49     24.87 o 
  -4   1  12       14.61       26.92     13.90 o 
  -3   1  12       17.95       26.68     11.13 o 
  -2   1  12     1070.10     1075.53     32.22 o 
  -1   1  12     2508.64     2536.56     79.16 o 
   0   1  12       75.37       73.77     15.45 o 
   1   1  12       63.23       61.72     12.06 o 
   2   1  12     1194.88     1303.70     40.40 o 
   3   1  12      865.31      824.44     42.91 o 
   4   1  12       95.12      112.93     28.20 o 
   5   1  12        0.64      -26.21     23.17 o 
   6   1  12       14.73        2.01     28.76 o 
   7   1  12      294.64      286.41     45.82 o 
  -9   2  12      121.56      128.89     26.47 o 
  -8   2  12      456.34      426.64     32.56 o 
  -7   2  12      368.55      333.27     28.00 o 
  -6   2  12      124.74      103.28     19.08 o 
  -5   2  12      443.11      412.75     29.76 o 
  -4   2  12     1687.41     1605.84     49.02 o 
  -3   2  12     1822.18     1765.22     44.93 o 
  -2   2  12     1006.47     1028.67     30.54 o 
  -1   2  12     1317.98     1338.93     31.32 o 
   0   2  12      831.87      861.62     27.09 o 
   1   2  12     1366.13     1431.22     36.11 o 
   2   2  12      836.94      856.47     43.33 o 
   3   2  12       27.45       12.63     18.16 o 
   4   2  12      171.26      201.61     60.48 o 
   5   2  12      216.02      234.64     53.20 o 
   6   2  12      255.80      220.54     40.96 o 
   7   2  12       91.26       92.95     38.72 o 
  -9   3  12       85.56       76.02     36.11 o 
  -8   3  12       44.01       72.80     21.23 o 
  -7   3  12      107.06      123.56     29.42 o 
  -6   3  12       21.75       27.21     14.67 o 
  -5   3  12       49.62       56.43     14.59 o 
  -4   3  12      169.64      200.40     31.34 o 
  -3   3  12      453.43      468.78     23.58 o 
  -2   3  12     1433.80     1421.85     33.35 o 
  -1   3  12     5082.57     5171.62     82.16 o 
   0   3  12      968.67      998.56     29.67 o 
   1   3  12       36.36       41.60     16.97 o 
   2   3  12     1015.14     1044.11     38.26 o 
   3   3  12      806.43      843.16     47.00 o 
   4   3  12      544.56      698.91     45.18 o 
   5   3  12       59.39       48.73     21.00 o 
   6   3  12      123.98       41.18     31.12 o 
   7   3  12       57.02      -25.73     30.23 o 
  -9   4  12      203.26      161.56     37.02 o 
  -8   4  12      359.18      356.06     31.78 o 
  -7   4  12        3.49       16.33     16.44 o 
  -6   4  12        8.41       -3.03     13.52 o 
  -5   4  12      311.03      247.17     28.56 o 
  -4   4  12      671.13      687.26     29.99 o 
  -3   4  12     1523.90     1534.10     41.73 o 
  -2   4  12       49.91       70.55     11.80 o 
  -1   4  12      596.57      640.95     25.15 o 
   0   4  12     1774.65     1906.71     47.63 o 
   1   4  12     3069.11     3271.93     89.67 o 
   2   4  12     1575.24     1839.61     70.71 o 
   3   4  12        0.07      -17.94     32.93 o 
   4   4  12      167.55      174.83     29.97 o 
   5   4  12      133.21      165.88     31.64 o 
   6   4  12      282.92      289.23     32.79 o 
  -9   5  12       60.42       34.55     25.04 o 
  -8   5  12       25.05       24.11     31.34 o 
  -7   5  12      673.61      718.23     38.57 o 
  -6   5  12      439.09      394.39     28.35 o 
  -5   5  12       45.68       34.82     14.62 o 
  -4   5  12       24.45       39.65     13.01 o 
  -3   5  12     1139.48     1177.11     36.51 o 
  -2   5  12     3282.71     3147.45     56.94 o 
  -1   5  12     1791.18     1817.61     44.14 o 
   0   5  12      962.45      981.76     30.05 o 
   1   5  12        0.44        6.02     13.22 o 
   2   5  12      372.83      409.28     27.36 o 
   3   5  12      111.46      166.51     74.41 o 
   4   5  12       49.70       85.61     25.87 o 
   5   5  12       65.19       65.14     29.13 o 
   6   5  12        4.64       -0.80     21.66 o 
  -9   6  12      190.53      209.43     32.82 o 
  -8   6  12      231.46      238.00     29.58 o 
  -7   6  12      189.63      215.21     26.69 o 
  -6   6  12        3.39        3.63     15.07 o 
  -5   6  12      385.29      404.34     26.45 o 
  -4   6  12      351.29      327.30     22.22 o 
  -3   6  12     1184.04     1183.17     36.91 o 
  -2   6  12      407.91      401.74     26.35 o 
  -1   6  12      122.05      114.81     14.13 o 
   0   6  12     1474.40     1536.18     48.35 o 
   1   6  12      736.34      846.28     36.54 o 
   2   6  12       18.18       13.68     16.78 o 
   3   6  12      191.97      219.38     30.41 o 
   4   6  12        1.33       14.00     21.72 o 
   5   6  12      568.50      670.85     83.28 o 
   6   6  12       60.45       62.51     30.36 o 
  -8   7  12       18.65       31.64     22.71 o 
  -7   7  12      319.57      332.24     41.15 o 
  -6   7  12      314.72      250.34     25.22 o 
  -5   7  12       30.08       22.71     18.44 o 
  -4   7  12       82.77       86.70     16.64 o 
  -3   7  12      116.79      137.12     20.22 o 
  -2   7  12     2495.64     2523.15     67.63 o 
  -1   7  12     2876.39     2815.80    110.63 o 
   0   7  12      861.56      912.55     37.27 o 
   1   7  12      139.12       88.91     18.33 o 
   2   7  12      460.48      418.88     29.35 o 
   3   7  12      340.55      343.08     28.06 o 
   4   7  12      134.60      143.85     30.89 o 
   5   7  12        9.77      -29.19     23.68 o 
   6   7  12        3.39      -22.38     31.35 o 
  -8   8  12      289.41      267.14     31.61 o 
  -7   8  12      298.92      271.86     32.73 o 
  -6   8  12       33.93        7.90     16.81 o 
  -5   8  12      100.43       73.05     23.06 o 
  -4   8  12      178.85      164.88     22.86 o 
  -3   8  12      791.27      827.70     38.80 o 
  -2   8  12      157.12      167.16     23.74 o 
  -1   8  12      682.34      666.98     26.70 o 
   0   8  12     1284.69     1282.41     45.54 o 
   1   8  12        3.79       23.65     15.26 o 
   2   8  12      134.85      139.56     20.86 o 
   3   8  12        0.65       -6.59     15.59 o 
   4   8  12      541.72      571.21     90.56 o 
   5   8  12      273.15      270.31     73.78 o 
   6   8  12      213.38      177.50     38.13 o 
  -8   9  12        7.93       35.42     24.00 o 
  -7   9  12      235.12      261.13     34.46 o 
  -6   9  12      613.72      662.36     46.10 o 
  -5   9  12      228.03      215.15     27.07 o 
  -4   9  12       82.87       97.27     27.68 o 
  -3   9  12       50.13       76.75     18.69 o 
  -2   9  12      552.77      562.60     32.11 o 
  -1   9  12     2278.36     2229.53     62.91 o 
   0   9  12      261.90      233.87     25.12 o 
   1   9  12       55.92       55.33     23.04 o 
   2   9  12        9.58        5.56     16.38 o 
   3   9  12      532.20      587.15     36.44 o 
   4   9  12      504.20      606.32     49.04 o 
   5   9  12       71.68      127.15     35.24 o 
  -7  10  12       21.13       38.66     23.38 o 
  -6  10  12        3.59       26.46     22.11 o 
  -5  10  12      185.28      250.37     42.00 o 
  -4  10  12      241.39      316.16     29.00 o 
  -3  10  12      441.80      448.34     31.64 o 
  -2  10  12       41.23       13.62     17.90 o 
  -1  10  12       67.16       49.49     22.53 o 
   0  10  12       79.40      122.04     28.02 o 
   1  10  12      191.26      225.98     25.80 o 
   2  10  12      138.21      110.67     22.40 o 
   3  10  12       35.96       44.40     20.40 o 
   4  10  12      198.66      112.52     37.37 o 
   5  10  12      293.47      347.41     43.86 o 
  -7  11  12      434.30      401.88     39.98 o 
  -6  11  12      295.84      286.10     44.75 o 
  -5  11  12       65.65       53.92     23.17 o 
  -4  11  12      161.62      136.70     23.72 o 
  -3  11  12        7.06        8.57     17.58 o 
  -2  11  12      796.78      773.79     47.13 o 
  -1  11  12      175.89      230.11     52.88 o 
   0  11  12      136.56       87.56     25.02 o 
   1  11  12       53.60       57.16     24.37 o 
   2  11  12       51.93       50.40     34.40 o 
   3  11  12      697.49      763.88     66.90 o 
   4  11  12      358.35      284.70     42.75 o 
   5  11  12        0.62       34.75     31.38 o 
  -7  12  12       69.61       21.04     27.78 o 
  -6  12  12       19.21       10.36     23.25 o 
  -5  12  12      118.93      122.61     26.90 o 
  -4  12  12      113.47      108.76     23.72 o 
  -3  12  12      336.23      296.38     30.06 o 
  -2  12  12       16.27       40.22     18.80 o 
  -1  12  12       30.13        2.19     21.27 o 
   0  12  12      867.33      943.39     56.38 o 
   1  12  12      572.42      605.70     47.65 o 
   2  12  12       78.20       73.12     22.05 o 
   3  12  12      110.74      119.18     26.67 o 
   4  12  12       82.39       77.10     26.53 o 
  -6  13  12       97.43       85.20     27.66 o 
  -5  13  12      108.50      103.99     27.14 o 
  -4  13  12      141.59       97.44     25.21 o 
  -3  13  12      201.98      185.15     32.64 o 
  -2  13  12      721.04      706.16     39.96 o 
  -1  13  12      161.15      159.99     48.45 o 
   0  13  12      186.27      239.51     36.27 o 
   1  13  12       24.11       28.79     25.51 o 
   2  13  12      162.41      157.23     34.20 o 
   3  13  12       80.03        6.01     27.08 o 
   4  13  12       79.20       23.40     50.03 o 
  -5  14  12       36.17       46.86     25.68 o 
  -4  14  12       56.72       33.82     23.70 o 
  -3  14  12      140.78      155.02     26.92 o 
  -2  14  12        3.86        0.64     25.30 o 
  -1  14  12       36.73       37.22     26.92 o 
   0  14  12      181.34      150.49     32.91 o 
   1  14  12      557.66      605.74    119.06 o 
   2  14  12       86.05       70.74     39.58 o 
   3  14  12       20.40       19.53     29.07 o 
  -4  15  12       82.07       90.30     33.81 o 
  -3  15  12      109.82      113.46     27.20 o 
  -2  15  12      127.37      145.79     35.88 o 
  -1  15  12      363.51      319.16     42.29 o 
   0  15  12       76.55       67.64     37.37 o 
   1  15  12       50.68       42.90     36.42 o 
   2  15  12       39.86       63.94     33.25 o 
  -3  16  12      128.32      112.39     26.61 o 
  -2  16  12        7.20       12.79     30.36 o 
  -1  16  12       12.51        4.39     29.31 o 
   0  16  12      200.88      250.18     40.94 o 
   1  16  12      143.75      150.74     36.93 o 
  -9   1  13       35.84       39.09     23.73 o 
  -8   1  13       41.05       34.73     19.72 o 
  -7   1  13        0.84      -12.60     15.74 o 
  -6   1  13        6.75       -9.83     15.62 o 
  -5   1  13      782.02      810.67     55.13 o 
  -4   1  13       41.23       49.67     25.74 o 
  -3   1  13       30.14       27.74     11.42 o 
  -2   1  13      378.66      390.28     25.00 o 
  -1   1  13      262.72      244.05     21.82 o 
   0   1  13        8.08       -2.48     10.35 o 
   1   1  13      258.82      264.28     17.52 o 
   2   1  13       22.51       21.87     17.31 o 
   3   1  13      272.67      291.89     30.26 o 
   4   1  13        1.80      -12.09     21.63 o 
   5   1  13        3.27      -13.99     25.97 o 
   6   1  13       46.11       47.21     32.91 o 
  -9   2  13       42.59       40.31     23.51 o 
  -8   2  13       17.07        3.52     19.69 o 
  -7   2  13      101.12       93.41     20.51 o 
  -6   2  13      184.87      159.08     26.33 o 
  -5   2  13      104.00       90.73     16.57 o 
  -4   2  13       16.14       21.92     11.95 o 
  -3   2  13        0.07        1.02      9.50 o 
  -2   2  13       18.18       12.96      9.87 o 
  -1   2  13        3.98        9.39     10.27 o 
   0   2  13       35.03       31.41     10.82 o 
   1   2  13        4.48       -0.87     12.04 o 
   2   2  13       20.84       36.28     27.55 o 
   3   2  13       26.27        5.96     19.57 o 
   4   2  13       82.73       96.87     28.67 o 
   5   2  13        9.72       14.08     26.13 o 
   6   2  13       51.07       33.55     31.12 o 
  -9   3  13        7.42       12.58     22.19 o 
  -8   3  13        3.74      -11.98     18.73 o 
  -7   3  13       28.88       32.33     22.05 o 
  -6   3  13      100.35      102.85     20.47 o 
  -5   3  13      203.60      182.89     20.44 o 
  -4   3  13      112.74      122.17     16.36 o 
  -3   3  13        6.04        1.27      9.93 o 
  -2   3  13        1.21       -8.33      9.07 o 
  -1   3  13        0.02       -5.75      9.18 o 
   0   3  13      351.87      336.21     19.71 o 
   1   3  13      201.55      185.04     19.83 o 
   2   3  13       36.76       32.24     24.70 o 
   3   3  13       67.87       45.31     31.35 o 
   4   3  13       21.98       13.58     34.20 o 
   5   3  13       10.97        7.27     25.75 o 
   6   3  13       18.74       36.71     30.38 o 
  -9   4  13        3.39       13.25     22.57 o 
  -8   4  13       77.74       54.49     21.68 o 
  -7   4  13       96.25       62.65     20.38 o 
  -6   4  13      447.26      389.74     28.78 o 
  -5   4  13      264.66      250.44     22.60 o 
  -4   4  13       35.84       19.08     12.69 o 
  -3   4  13      767.52      747.42     29.78 o 
  -2   4  13      210.57      200.59     14.50 o 
  -1   4  13       35.66       20.58     10.91 o 
   0   4  13      256.28      287.37     23.85 o 
   1   4  13       12.63       27.13     14.88 o 
   2   4  13      850.02      932.15     48.59 o 
   3   4  13       30.33       19.51     20.79 o 
   4   4  13      100.02       93.06     26.69 o 
   5   4  13      137.81      124.75     49.08 o 
   6   4  13       36.09       52.57     46.23 o 
  -9   5  13        6.02       23.13     23.46 o 
  -8   5  13       42.60       44.82     26.14 o 
  -7   5  13       28.78       30.77     19.24 o 
  -6   5  13        4.39        4.25     15.54 o 
  -5   5  13       42.13       43.09     15.10 o 
  -4   5  13        8.11       12.02     12.63 o 
  -3   5  13      210.59      209.59     18.77 o 
  -2   5  13       25.94       17.43     13.06 o 
  -1   5  13       64.94       65.99     13.31 o 
   0   5  13       36.78       46.29     37.48 o 
   1   5  13      696.92      641.87     42.32 o 
   2   5  13      127.42       85.78     18.17 o 
   3   5  13        0.14      -12.76     20.34 o 
   4   5  13      123.04      112.10     39.58 o 
   5   5  13        5.89       10.26     29.13 o 
   6   5  13        0.58      -11.62     23.84 o 
  -8   6  13        0.55       -4.29     20.99 o 
  -7   6  13        5.03        9.09     18.71 o 
  -6   6  13       13.10       -0.75     16.58 o 
  -5   6  13      183.09      143.95     20.07 o 
  -4   6  13       26.43       25.49     12.85 o 
  -3   6  13      727.52      680.79     35.69 o 
  -2   6  13      126.16      141.03     28.46 o 
  -1   6  13      271.12      282.48     21.82 o 
   0   6  13       74.22       61.25     16.99 o 
   1   6  13       39.07       46.76     16.17 o 
   2   6  13      601.00      649.70     35.06 o 
   3   6  13       19.93       -1.44     27.55 o 
   4   6  13       12.37       -0.45     23.24 o 
   5   6  13       45.48       52.44     29.07 o 
   6   6  13        2.37      -10.23     27.21 o 
  -8   7  13        2.66      -24.47     20.25 o 
  -7   7  13       38.66       37.42     21.22 o 
  -6   7  13       23.88       23.01     16.63 o 
  -5   7  13        8.06        2.96     14.58 o 
  -4   7  13      312.70      336.87     28.70 o 
  -3   7  13        8.16       23.37     15.35 o 
  -2   7  13      382.38      446.49     29.22 o 
  -1   7  13      355.74      312.50     28.13 o 
   0   7  13      386.24      382.26     31.56 o 
   1   7  13       42.42       25.00     17.25 o 
   2   7  13      103.69       86.55     28.11 o 
   3   7  13      118.25       79.80     28.21 o 
   4   7  13       57.38       83.66     44.65 o 
   5   7  13        6.01       13.79     27.31 o 
  -8   8  13        5.18        7.47     22.17 o 
  -7   8  13        4.92       27.70     20.87 o 
  -6   8  13       11.54       -0.82     22.40 o 
  -5   8  13        1.60       -7.77     17.23 o 
  -4   8  13        3.79       11.48     15.62 o 
  -3   8  13       40.67       53.42     18.28 o 
  -2   8  13       31.75       14.77     13.32 o 
  -1   8  13      109.06      139.75     19.58 o 
   0   8  13       42.75       15.69     15.81 o 
   1   8  13      101.73       71.16     20.40 o 
   2   8  13      331.29      283.59     44.60 o 
   3   8  13        0.52       -5.87     22.14 o 
   4   8  13        5.06       -0.15     25.28 o 
   5   8  13      158.88      197.18     37.79 o 
  -8   9  13       32.64       49.72     24.23 o 
  -7   9  13        9.00      -10.53     20.48 o 
  -6   9  13        3.80       17.20     20.66 o 
  -5   9  13        6.72       13.38     18.55 o 
  -4   9  13       45.51       39.92     30.31 o 
  -3   9  13      219.30      196.90     24.32 o 
  -2   9  13        0.01       -8.01     15.17 o 
  -1   9  13        4.20       36.32     22.72 o 
   0   9  13      340.72      387.24     29.11 o 
   1   9  13       15.09        9.85     15.43 o 
   2   9  13        0.03      -10.31     15.70 o 
   3   9  13        0.79       14.78     18.58 o 
   4   9  13       76.80       62.39     44.33 o 
   5   9  13       86.25      116.67     33.81 o 
  -7  10  13       10.51      -20.63     23.86 o 
  -6  10  13       43.81        7.27     22.11 o 
  -5  10  13       11.42       37.65     32.62 o 
  -4  10  13       18.03       20.32     18.40 o 
  -3  10  13       95.53       85.07     20.64 o 
  -2  10  13       19.75       12.38     19.48 o 
  -1  10  13       13.80        1.91     20.34 o 
   0  10  13        5.48       16.68     19.61 o 
   1  10  13       15.03       21.28     18.45 o 
   2  10  13        3.62        0.11     18.39 o 
   3  10  13        5.01        3.57     19.87 o 
   4  10  13        3.69       -3.13     27.21 o 
   5  10  13       43.35       87.08     35.38 o 
  -7  11  13        1.11       10.07     25.90 o 
  -6  11  13        7.81       14.59     23.39 o 
  -5  11  13       15.66       27.27     21.48 o 
  -4  11  13       66.63       51.94     20.90 o 
  -3  11  13       22.37        4.19     18.41 o 
  -2  11  13       49.33       48.58     19.98 o 
  -1  11  13      434.21      336.17     46.55 o 
   0  11  13       11.74        0.35     17.11 o 
   1  11  13        0.22      -15.96     16.27 o 
   2  11  13       79.21       56.96     22.00 o 
   3  11  13        0.10       -1.04     20.87 o 
   4  11  13        8.49      -13.38     32.30 o 
  -6  12  13        0.01      -28.30     23.52 o 
  -5  12  13       13.33        8.70     27.95 o 
  -4  12  13       27.83       25.66     21.79 o 
  -3  12  13       35.28       -1.65     19.79 o 
  -2  12  13       81.63       78.40     31.03 o 
  -1  12  13       20.77       16.22     22.37 o 
   0  12  13      191.23      160.19     32.65 o 
   1  12  13        2.82       16.29     23.48 o 
   2  12  13       62.72       84.82     26.11 o 
   3  12  13        7.77       -9.47     21.74 o 
   4  12  13        7.98       16.15     29.56 o 
  -6  13  13       20.89       17.24     26.49 o 
  -5  13  13      132.79       64.38     25.86 o 
  -4  13  13        1.61       27.76     22.49 o 
  -3  13  13       47.93       60.42     38.32 o 
  -2  13  13       89.23       87.83     30.67 o 
  -1  13  13       95.54       55.64     42.12 o 
   0  13  13        3.74       35.13     27.52 o 
   1  13  13        0.04      -25.92     24.17 o 
   2  13  13       47.65       40.96     29.46 o 
   3  13  13       44.91       -8.54     36.42 o 
  -5  14  13        0.17        4.74     25.45 o 
  -4  14  13       50.87       52.19     25.75 o 
  -3  14  13        3.27      -20.79     22.27 o 
  -2  14  13      197.94      167.22     36.05 o 
  -1  14  13        0.26        6.09     26.86 o 
   0  14  13       25.92       21.34     56.68 o 
   1  14  13        0.11        4.91     27.52 o 
   2  14  13       12.84       71.38     30.89 o 
  -4  15  13       58.38       78.57     35.15 o 
  -3  15  13        6.06      -11.09     29.76 o 
  -2  15  13      100.91      170.25     36.89 o 
  -1  15  13       10.27       59.41     42.12 o 
   0  15  13        0.50       -2.78     27.07 o 
   1  15  13        6.53      -43.48     24.61 o 
  -2  16  13       23.89       12.78     44.02 o 
  -1  16  13        0.19        9.87     30.86 o 
  -9   0  14       45.71       58.81     36.48 o 
  -8   0  14      262.31      330.79     46.56 o 
  -7   0  14      692.59      544.15     76.31 o 
  -6   0  14      713.84      849.13     63.33 o 
  -5   0  14      205.07      267.26     48.77 o 
  -4   0  14      947.77     1029.78     52.39 o 
  -3   0  14      185.55      222.31     27.07 o 
  -2   0  14      399.85      444.54     71.88 o 
  -1   0  14     2783.87     2792.63    171.63 o 
   0   0  14      977.40     1069.06     44.78 o 
   1   0  14      113.17      145.66     29.77 o 
   2   0  14      669.83      713.75     67.77 o 
   3   0  14      270.76      246.36     49.40 o 
   4   0  14       95.25       96.26     44.33 o 
   5   0  14       95.18      182.40     55.73 o 
   6   0  14      178.19      123.50     54.47 o 
  -9   1  14       65.42       29.31     24.68 o 
  -8   1  14      353.63      379.52     58.50 o 
  -7   1  14       15.73        6.43     18.19 o 
  -6   1  14      512.14      439.32     77.58 o 
  -5   1  14      585.35      639.33     36.56 o 
  -4   1  14       12.34       31.63     15.71 o 
  -3   1  14       80.52       62.81     14.38 o 
  -2   1  14      342.17      350.75     36.47 o 
  -1   1  14      161.21      161.19     15.61 o 
   0   1  14     3079.94     3239.77     64.57 o 
   1   1  14      180.97      154.80     24.83 o 
   2   1  14      197.23      194.28     26.93 o 
   3   1  14       19.10       24.36     24.26 o 
   4   1  14      204.25      159.11     34.69 o 
   5   1  14      206.19      223.42     67.45 o 
   6   1  14      142.43      111.76     38.03 o 
  -9   2  14        2.37      -19.01     22.43 o 
  -8   2  14        0.76       16.08     20.45 o 
  -7   2  14      395.76      418.74     47.53 o 
  -6   2  14      975.04     1036.77     43.52 o 
  -5   2  14       18.26        9.46     15.45 o 
  -4   2  14      194.05      182.48     19.49 o 
  -3   2  14      470.85      539.09     28.01 o 
  -2   2  14       92.47      114.40     14.34 o 
  -1   2  14     1167.63     1288.48     67.92 o 
   0   2  14       43.11       53.18     15.83 o 
   1   2  14      731.81      767.42     50.35 o 
   2   2  14      604.80      729.33     44.86 o 
   3   2  14      691.65      761.20     47.46 o 
   4   2  14      195.84      152.10     34.20 o 
   5   2  14        0.15       23.46     28.76 o 
   6   2  14       26.71      -37.54     29.76 o 
  -9   3  14       66.18       23.49     27.97 o 
  -8   3  14       10.93        7.57     23.41 o 
  -7   3  14        0.22       20.44     21.72 o 
  -6   3  14       19.42       24.73     16.85 o 
  -5   3  14      147.15       88.01     28.70 o 
  -4   3  14      776.20      873.18     34.42 o 
  -3   3  14       13.02        7.89     11.74 o 
  -2   3  14      192.09      160.54     16.63 o 
  -1   3  14        7.21       -7.08     10.05 o 
   0   3  14     2401.08     2452.54     65.68 o 
   1   3  14     3524.02     3676.72     87.52 o 
   2   3  14        2.93       -5.38     20.15 o 
   3   3  14      449.61      359.82     36.52 o 
   4   3  14        1.56       19.59     23.72 o 
   5   3  14       88.44       70.84     31.56 o 
   6   3  14      211.72      228.72     90.25 o 
  -8   4  14      135.00      131.79     29.98 o 
  -7   4  14      283.92      271.42     41.33 o 
  -6   4  14      371.98      330.44     28.15 o 
  -5   4  14      131.05      174.06     27.51 o 
  -4   4  14       28.69       24.31     13.37 o 
  -3   4  14      442.30      478.64     25.79 o 
  -2   4  14      887.48      858.83     37.53 o 
  -1   4  14      889.46      909.50     31.10 o 
   0   4  14      176.89      166.86     21.44 o 
   1   4  14      123.33       84.93     19.69 o 
   2   4  14      684.44      689.03     49.40 o 
   3   4  14      106.77       79.11     26.31 o 
   4   4  14       67.50       16.68     25.51 o 
   5   4  14        0.66      -20.27     39.27 o 
   6   4  14       61.97       24.00     56.68 o 
  -8   5  14      105.77      105.60     31.27 o 
  -7   5  14       12.06       -8.88     17.74 o 
  -6   5  14      271.13      270.96     26.70 o 
  -5   5  14      278.81      290.55     26.88 o 
  -4   5  14      154.77      175.00     28.79 o 
  -3   5  14      195.89      215.37     24.22 o 
  -2   5  14      112.97      136.13     23.88 o 
  -1   5  14      179.19      181.46     19.39 o 
   0   5  14     1008.63     1103.94     50.17 o 
   1   5  14      249.50      284.80     25.98 o 
   2   5  14        4.83        9.53     21.27 o 
   3   5  14       21.90      -14.72     22.14 o 
   4   5  14      201.76      287.00     37.96 o 
   5   5  14      261.13      184.99     36.69 o 
  -8   6  14      176.77      208.81     32.82 o 
  -7   6  14      476.69      432.37     34.61 o 
  -6   6  14       87.66       91.47     20.53 o 
  -5   6  14        6.21       18.61     15.10 o 
  -4   6  14      131.68      136.14     21.63 o 
  -3   6  14     1542.68     1621.33     54.80 o 
  -2   6  14      465.29      489.35     44.68 o 
  -1   6  14      289.48      258.16     30.70 o 
   0   6  14      414.59      442.98     29.86 o 
   1   6  14       17.17        8.43     16.16 o 
   2   6  14      208.94      228.17     24.72 o 
   3   6  14      212.25      186.28     32.09 o 
   4   6  14      100.34       93.08     29.76 o 
   5   6  14       83.74       70.39     32.89 o 
  -8   7  14       38.05        3.03     22.48 o 
  -7   7  14       13.06      -17.39     19.93 o 
  -6   7  14       68.26       34.31     18.63 o 
  -5   7  14      144.55      136.66     28.63 o 
  -4   7  14       85.87       88.66     21.55 o 
  -3   7  14      216.74      206.39     24.22 o 
  -2   7  14       20.28       -0.51     20.27 o 
  -1   7  14      434.09      493.62     39.64 o 
   0   7  14      736.04      749.48     56.79 o 
   1   7  14      536.97      568.12     38.52 o 
   2   7  14       78.16      114.28     23.03 o 
   3   7  14       59.29       37.37     24.33 o 
   4   7  14      149.75      119.28     31.79 o 
   5   7  14       62.86       85.73     61.12 o 
  -8   8  14       32.93        4.10     23.44 o 
  -7   8  14      171.66      223.78     28.89 o 
  -6   8  14      380.73      398.96     41.49 o 
  -5   8  14        0.30      -32.11     16.06 o 
  -4   8  14       71.63       82.98     21.53 o 
  -3   8  14        2.90       46.11     18.09 o 
  -2   8  14     1473.39     1485.27     52.24 o 
  -1   8  14      432.36      433.98     39.74 o 
   0   8  14       11.14       20.80     16.21 o 
   1   8  14        4.98       -0.33     16.75 o 
   2   8  14      196.62      210.43     26.79 o 
   3   8  14      326.23      373.32     41.19 o 
   4   8  14      146.90      100.06     31.35 o 
   5   8  14       23.55       34.96     32.46 o 
  -7   9  14        1.26       -7.72     23.22 o 
  -6   9  14       57.66       40.31     29.95 o 
  -5   9  14      521.16      496.63     38.44 o 
  -4   9  14        9.81       45.00     20.70 o 
  -3   9  14       23.41       18.01     17.86 o 
  -2   9  14      160.41      155.47     22.76 o 
  -1   9  14      325.07      271.31    112.73 o 
   0   9  14      164.19      146.10     42.35 o 
   1   9  14     1117.73     1193.71     48.33 o 
   2   9  14      119.86       61.71     21.89 o 
   3   9  14        1.66       21.73     27.02 o 
   4   9  14       16.34       -2.24     27.47 o 
  -7  10  14       39.50       39.66     26.94 o 
  -6  10  14      206.32      216.20     31.71 o 
  -5  10  14        4.66       26.39     22.47 o 
  -4  10  14       22.26        2.88     19.77 o 
  -3  10  14        7.28       41.26     20.03 o 
  -2  10  14      367.69      349.23     36.49 o 
  -1  10  14      134.57      114.82     29.07 o 
   0  10  14       78.80       69.36     20.80 o 
   1  10  14       99.00       94.09     23.54 o 
   2  10  14      497.22      548.84     38.01 o 
   3  10  14      341.64      343.64     42.10 o 
   4  10  14       50.84       55.27     32.23 o 
  -6  11  14       77.54       81.77     28.71 o 
  -5  11  14      320.61      323.03     40.44 o 
  -4  11  14      149.83      203.54     29.00 o 
  -3  11  14      166.01      182.91     34.90 o 
  -2  11  14       31.92       37.78     25.96 o 
  -1  11  14      147.73       87.48     39.90 o 
   0  11  14      220.09      222.01     29.49 o 
   1  11  14      222.20      207.09     28.05 o 
   2  11  14       71.81       44.13     21.80 o 
   3  11  14       12.54       -4.94     20.86 o 
   4  11  14      237.75      295.64     44.11 o 
  -6  12  14      116.31      115.21     31.25 o 
  -5  12  14      186.76      184.12     49.37 o 
  -4  12  14       32.78       31.39     23.56 o 
  -3  12  14      179.91      258.24     37.11 o 
  -2  12  14       60.82        6.22     24.52 o 
  -1  12  14       14.84       14.35     23.26 o 
   0  12  14      126.41      136.69     51.30 o 
   1  12  14        7.60        8.15     21.04 o 
   2  12  14      325.47      347.53     53.55 o 
   3  12  14       45.26       38.65     25.61 o 
  -5  13  14       66.32       65.48     27.85 o 
  -4  13  14      256.77      265.41     33.24 o 
  -3  13  14      106.87       58.40     29.78 o 
  -2  13  14       10.00       43.79     50.98 o 
  -1  13  14      144.68       95.91     55.73 o 
   0  13  14      263.46      274.83     78.21 o 
   1  13  14      308.54      296.99     51.30 o 
   2  13  14       16.02       42.03     30.48 o 
  -4  14  14       11.92       19.83     27.99 o 
  -3  14  14       17.41       -4.01     30.21 o 
  -2  14  14      109.32      145.43     34.93 o 
  -1  14  14       61.64       43.02     29.75 o 
   0  14  14        0.84        9.44     26.87 o 
   1  14  14      102.04      129.21     42.75 o 
  -3  15  14       30.66       63.19     36.20 o 
  -2  15  14        4.86       25.83     32.45 o 
  -1  15  14       53.33       57.00     33.51 o 
   0  15  14      122.60       95.77     48.45 o 
  -8   1  15       30.90       18.64     21.02 o 
  -7   1  15       98.01       67.95     20.85 o 
  -6   1  15       31.53       33.42     30.49 o 
  -5   1  15        0.34       10.38     15.45 o 
  -4   1  15      365.36      405.05     30.66 o 
  -3   1  15      175.18      162.82     21.55 o 
  -2   1  15        1.78       18.93     11.83 o 
  -1   1  15       29.51       10.65     11.38 o 
   0   1  15       27.89       32.12     15.52 o 
   1   1  15        0.65       12.06     18.79 o 
   2   1  15       59.37       68.40     36.73 o 
   3   1  15        4.76       -5.09     22.83 o 
   4   1  15       19.89       14.55     31.98 o 
   5   1  15        0.18      -17.42     28.82 o 
  -8   2  15       43.12       34.73     22.48 o 
  -7   2  15       95.87       97.02     22.45 o 
  -6   2  15        0.60        0.57     17.20 o 
  -5   2  15        3.15       -0.79     14.51 o 
  -4   2  15       50.27       61.14     15.69 o 
  -3   2  15       14.19       -3.40     12.16 o 
  -2   2  15        5.09        9.90     13.77 o 
  -1   2  15       14.97       11.79     16.06 o 
   0   2  15      169.44      200.69     22.55 o 
   1   2  15       37.83       73.59     24.40 o 
   2   2  15      218.68      254.38     32.86 o 
   3   2  15       10.25       18.37     34.20 o 
   4   2  15       56.65       37.64     27.75 o 
   5   2  15        2.46       21.28     30.67 o 
  -8   3  15       48.59       28.74     21.76 o 
  -7   3  15       64.75       71.84     27.23 o 
  -6   3  15        8.92       -0.14     18.01 o 
  -5   3  15       90.58      105.81     22.20 o 
  -4   3  15      332.48      254.26     22.80 o 
  -3   3  15       30.03       11.17     13.87 o 
  -2   3  15        3.13       -1.11     15.64 o 
  -1   3  15        7.28       -6.72     11.70 o 
   0   3  15       70.52       67.29     33.47 o 
   1   3  15      622.33      757.93     81.38 o 
   2   3  15        0.28      -13.40     21.93 o 
   3   3  15        0.02       23.84     34.20 o 
   4   3  15       22.43      -22.80     37.37 o 
   5   3  15        9.73       36.29     32.91 o 
  -8   4  15       16.95      -14.92     19.78 o 
  -7   4  15       64.27       35.84     21.36 o 
  -6   4  15       19.06       18.40     17.93 o 
  -5   4  15       66.60       68.58     18.35 o 
  -4   4  15       38.30       81.78     17.20 o 
  -3   4  15      263.50      239.37     45.67 o 
  -2   4  15      105.64       84.33     18.93 o 
  -1   4  15       17.65       31.66     15.38 o 
   0   4  15      115.03      108.09     20.40 o 
   1   4  15      102.09       76.52     18.70 o 
   2   4  15        3.30        7.72     23.71 o 
   3   4  15        1.51       -8.08     23.03 o 
   4   4  15        0.02       -9.36     25.28 o 
   5   4  15        8.75      -32.15     31.67 o 
  -8   5  15        2.06       17.45     27.56 o 
  -7   5  15       50.61       43.33     23.35 o 
  -6   5  15       17.19       37.71     19.46 o 
  -5   5  15       52.98       68.40     26.33 o 
  -4   5  15       89.04       71.58     19.61 o 
  -3   5  15        0.99       19.86     15.72 o 
  -2   5  15        4.55        9.66     14.75 o 
  -1   5  15       17.54       -3.34     16.55 o 
   0   5  15      145.10      150.14     22.00 o 
   1   5  15      100.13       89.04     20.47 o 
   2   5  15       12.98       41.09     25.48 o 
   3   5  15      128.71       99.45     29.10 o 
   4   5  15       48.12       20.65     27.54 o 
   5   5  15        0.44       -0.63     41.17 o 
  -8   6  15        0.02       -9.79     22.25 o 
  -7   6  15        1.48       -7.85     20.99 o 
  -6   6  15        5.78      -13.62     17.52 o 
  -5   6  15       63.81       53.60     20.68 o 
  -4   6  15        4.54       24.69     18.77 o 
  -3   6  15      107.44       87.60     19.74 o 
  -2   6  15      141.83      165.43     48.10 o 
  -1   6  15      222.72      227.61     29.39 o 
   0   6  15        5.09      -14.05     15.96 o 
   1   6  15       37.56       16.98     17.69 o 
   2   6  15       27.51       31.80     37.37 o 
   3   6  15       74.88       48.75     28.43 o 
   4   6  15       25.16       -4.44     27.09 o 
   5   6  15        5.15        1.21     30.23 o 
  -7   7  15       23.93        8.35     21.57 o 
  -6   7  15        0.32       15.40     22.42 o 
  -5   7  15        0.41       11.94     20.92 o 
  -4   7  15       39.97       22.65     17.82 o 
  -3   7  15        0.57       10.23     18.79 o 
  -2   7  15       83.69       74.95     20.09 o 
  -1   7  15        2.61       21.88     22.51 o 
   0   7  15        0.97       -6.24     19.98 o 
   1   7  15       22.58       17.03     18.60 o 
   2   7  15       18.55       -5.99     23.88 o 
   3   7  15        0.69       -8.03     24.71 o 
   4   7  15      124.59      115.23     33.10 o 
  -7   8  15        0.05       -5.71     23.16 o 
  -6   8  15        7.51        6.27     21.26 o 
  -5   8  15       19.10       -2.33     19.85 o 
  -4   8  15        0.05      -18.09     16.68 o 
  -3   8  15        0.17      -12.88     16.53 o 
  -2   8  15       58.82       48.55     18.73 o 
  -1   8  15        1.51      -19.43     23.12 o 
   0   8  15      348.04      318.79     47.97 o 
   1   8  15       23.79        8.65     27.67 o 
   2   8  15        2.56      -12.68     18.39 o 
   3   8  15       74.23       55.88     29.55 o 
   4   8  15        1.85       -2.78     29.31 o 
  -7   9  15        3.68       -4.99     23.95 o 
  -6   9  15        3.58        5.05     23.20 o 
  -5   9  15        1.48       16.51     20.27 o 
  -4   9  15       42.89       10.71     22.08 o 
  -3   9  15       53.57       52.55     23.29 o 
  -2   9  15       80.29       74.10     39.27 o 
  -1   9  15      106.17       80.89     53.83 o 
   0   9  15        2.77        5.61     19.59 o 
   1   9  15       35.27       31.34     20.40 o 
   2   9  15        3.57       27.04     22.20 o 
   3   9  15       26.77       59.85     30.45 o 
   4   9  15        6.54       -1.52     31.01 o 
  -6  10  15        4.70       18.52     25.34 o 
  -5  10  15       43.61       67.25     25.06 o 
  -4  10  15       24.29       31.93     24.27 o 
  -3  10  15      132.59      116.16     31.86 o 
  -2  10  15       57.27       32.93     34.20 o 
  -1  10  15      300.03      256.80     37.39 o 
   0  10  15        0.00       -2.83     23.53 o 
   1  10  15        2.98       28.93     21.43 o 
   2  10  15        1.03       -4.49     22.00 o 
   3  10  15        3.87      -12.33     28.85 o 
  -6  11  15        0.64       35.82     26.13 o 
  -5  11  15        6.12       15.10     23.38 o 
  -4  11  15       35.59       43.94     22.42 o 
  -3  11  15       44.27       30.96     21.27 o 
  -2  11  15       19.99       31.58     27.31 o 
  -1  11  15        6.51       26.55     24.07 o 
   0  11  15        1.43      -16.97     24.33 o 
   1  11  15       16.10       58.01     23.67 o 
   2  11  15        2.24        5.89     23.73 o 
   3  11  15        5.32      -11.70     29.55 o 
  -5  12  15       44.60       40.49     26.18 o 
  -4  12  15        0.36        2.55     22.05 o 
  -3  12  15        5.31      -33.57     36.73 o 
  -2  12  15       18.35        6.66     26.58 o 
  -1  12  15       85.98       66.60     60.48 o 
   0  12  15        5.47       31.03     29.52 o 
   1  12  15        0.79       23.36     23.01 o 
   2  12  15        2.58       14.12     24.53 o 
  -4  13  15       70.05       73.29     26.10 o 
  -3  13  15       22.58       45.37     34.00 o 
  -2  13  15       36.34       34.89     30.41 o 
  -1  13  15       13.01       14.52     28.85 o 
   0  13  15      155.85      130.29     34.69 o 
   1  13  15       39.34       68.70     32.41 o 
  -3  14  15       17.80       -8.60     45.60 o 
  -2  14  15        4.45      -28.63     27.96 o 
  -1  14  15      115.81       53.92     31.83 o 
   0  14  15       26.01       41.01     44.97 o 
  -8   0  16        3.20       36.72     56.05 o 
  -7   0  16       92.90      168.37     91.83 o 
  -6   0  16      800.52      790.52    155.80 o 
  -5   0  16      415.92      398.36     59.53 o 
  -4   0  16       74.90       32.51     22.38 o 
  -3   0  16       11.95       -2.09     19.19 o 
  -2   0  16      663.62      654.47     42.54 o 
  -1   0  16      492.32      454.29     35.37 o 
   2   0  16      329.75      278.66     51.30 o 
   3   0  16      116.09      107.66     46.23 o 
   4   0  16      540.80      381.89     65.23 o 
   5   0  16       91.01      103.86     51.30 o 
  -8   1  16      285.71      319.45     42.12 o 
  -7   1  16      252.53      246.44     28.61 o 
  -6   1  16      211.35      243.42     31.56 o 
  -5   1  16       30.01       45.02     17.57 o 
  -4   1  16        8.95        2.92     16.27 o 
  -3   1  16       11.39       14.54     15.61 o 
  -2   1  16       70.14       58.95     15.27 o 
  -1   1  16        1.38        2.73     14.62 o 
   0   1  16       53.17       85.20     24.07 o 
   1   1  16      653.85      889.81     76.63 o 
   2   1  16      420.67      394.56     59.53 o 
   3   1  16      148.29      115.69     37.68 o 
   4   1  16       10.67        0.62     29.99 o 
   5   1  16       32.93       64.83     34.90 o 
  -8   2  16       13.86       36.82     23.04 o 
  -7   2  16       20.38       40.93     20.79 o 
  -6   2  16      385.11      392.77     35.96 o 
  -5   2  16     1062.19     1165.27     44.29 o 
  -4   2  16      232.40      257.12     23.63 o 
  -3   2  16      215.49      238.34     21.66 o 
  -2   2  16      392.05      354.01     32.99 o 
  -1   2  16       69.16       64.94     18.28 o 
   0   2  16      973.72     1064.70     42.63 o 
   1   2  16      313.96      291.67     59.85 o 
   2   2  16       11.39       12.03     36.10 o 
   3   2  16       73.96       94.36     44.97 o 
   4   2  16       61.83       57.14     32.45 o 
   5   2  16      124.60      149.80     41.41 o 
  -8   3  16        1.06       29.46     23.55 o 
  -7   3  16      389.59      396.03     41.00 o 
  -6   3  16       95.09       69.49     21.24 o 
  -5   3  16       79.90       61.43     19.33 o 
  -4   3  16      159.25      150.93     20.30 o 
  -3   3  16      968.71      958.21     36.89 o 
  -2   3  16      305.89      329.50     27.24 o 
  -1   3  16        2.56       13.68     20.37 o 
   0   3  16       99.70      119.61     21.60 o 
   1   3  16      270.06      277.78     33.79 o 
   2   3  16       75.36       81.86     27.07 o 
   3   3  16      106.35       90.56     47.50 o 
   4   3  16        0.10        7.95     27.96 o 
   5   3  16        3.17      -13.10     30.61 o 
  -8   4  16        1.16      -18.96     21.21 o 
  -7   4  16        0.31      -13.20     20.83 o 
  -6   4  16      244.80      227.59     27.33 o 
  -5   4  16      505.48      544.65     35.65 o 
  -4   4  16      462.69      486.20     41.17 o 
  -3   4  16        0.08       16.09     17.09 o 
  -2   4  16      595.82      666.28     36.69 o 
  -1   4  16      223.91      204.15     32.93 o 
   0   4  16      692.00      755.81     38.77 o 
   1   4  16      116.45      116.32     28.17 o 
   2   4  16       59.57       21.04     25.23 o 
   3   4  16       41.69       43.04     26.87 o 
   4   4  16      137.22      140.60     53.20 o 
   5   4  16       37.59       78.63     36.40 o 
  -8   5  16      229.79      198.44     37.49 o 
  -7   5  16      118.23      125.60     26.23 o 
  -6   5  16       46.08       13.82     19.56 o 
  -5   5  16        0.20        3.17     16.66 o 
  -4   5  16      510.09      530.75     36.88 o 
  -3   5  16      780.22      709.59     96.79 o 
  -2   5  16       55.37       88.57     20.22 o 
  -1   5  16       11.26       17.10     31.67 o 
   0   5  16      130.96      137.28     22.76 o 
   1   5  16        6.63        4.50     22.79 o 
   2   5  16      181.60      199.79     34.20 o 
   3   5  16        4.14       12.92     25.96 o 
   4   5  16        0.35       23.47     29.55 o 
  -7   6  16      185.12      204.63     30.46 o 
  -6   6  16      251.25      243.38     32.69 o 
  -5   6  16      377.98      326.21     53.00 o 
  -4   6  16      349.09      330.76     32.02 o 
  -3   6  16       49.85       54.37     19.86 o 
  -2   6  16      140.36      112.48     26.51 o 
  -1   6  16      508.94      550.32     44.03 o 
   0   6  16       31.66       17.03     18.46 o 
   1   6  16      168.63      151.80     24.46 o 
   2   6  16      313.52      339.51     39.59 o 
   3   6  16      186.47      187.53     35.60 o 
   4   6  16       96.02      109.68     63.65 o 
  -7   7  16       30.80      -27.55     22.98 o 
  -6   7  16      105.30       79.99     34.53 o 
  -5   7  16       30.80       67.22     24.67 o 
  -4   7  16      224.30      312.33     34.16 o 
  -3   7  16      233.72      202.16     27.04 o 
  -2   7  16      321.53      369.08     40.03 o 
  -1   7  16       33.16        6.97     23.08 o 
   0   7  16      154.99      188.57     25.64 o 
   1   7  16      189.99      210.28     27.28 o 
   2   7  16      481.71      513.66     76.31 o 
   3   7  16       98.83       86.32     32.61 o 
   4   7  16        0.13        4.18     29.27 o 
  -7   8  16        4.64       11.51     29.53 o 
  -6   8  16       14.33       12.56     32.27 o 
  -5   8  16      162.68      141.60     28.48 o 
  -4   8  16      148.58      127.72     39.06 o 
  -3   8  16       84.20       72.51     22.03 o 
  -2   8  16      249.16      374.92     58.90 o 
  -1   8  16      111.46      103.89     29.58 o 
   0   8  16      116.92      117.66     23.53 o 
   1   8  16      159.44      146.80     27.44 o 
   2   8  16        0.05      -22.75     25.23 o 
   3   8  16      111.74      127.42     34.92 o 
   4   8  16      130.04      131.73     36.94 o 
  -6   9  16        9.53       -0.68     24.71 o 
  -5   9  16        7.69       -2.82     22.91 o 
  -4   9  16      104.65       99.09     25.90 o 
  -3   9  16      238.21      280.52     30.83 o 
  -2   9  16       80.20       93.10     41.80 o 
  -1   9  16        6.66      -20.03     23.03 o 
   0   9  16       56.64       18.21     25.79 o 
   1   9  16       79.54       71.14     23.76 o 
   2   9  16      650.96      669.81     54.47 o 
   3   9  16      506.00      533.31     50.79 o 
  -6  10  16       49.96       67.31     27.94 o 
  -5  10  16      205.38      166.38     30.75 o 
  -4  10  16       61.39       71.47     25.73 o 
  -3  10  16       41.18       17.16     21.36 o 
  -2  10  16        2.09      -23.60     27.14 o 
  -1  10  16      117.94      153.25     66.50 o 
   0  10  16      116.29      111.07     50.98 o 
   1  10  16       58.03       70.19     25.42 o 
   2  10  16        6.70       28.85     42.12 o 
   3  10  16       53.35       99.87     34.26 o 
  -5  11  16       43.89       78.48     27.64 o 
  -4  11  16      259.08      262.93     33.11 o 
  -3  11  16      156.34      200.76     52.57 o 
  -2  11  16        5.84       40.53     30.17 o 
  -1  11  16       10.48      -28.98     25.16 o 
   0  11  16        2.17      -26.70     25.85 o 
   1  11  16      155.84      166.34     29.01 o 
   2  11  16      269.35      248.04     33.52 o 
  -5  12  16      224.86      251.34     35.70 o 
  -4  12  16      107.28       72.52     27.39 o 
  -3  12  16        3.94       50.67     42.43 o 
  -2  12  16       76.01       39.77     27.41 o 
  -1  12  16      114.96       77.04     43.38 o 
   0  12  16       59.03       39.68     30.66 o 
   1  12  16      129.92      136.85     28.82 o 
  -3  13  16      123.18       93.63     34.92 o 
  -2  13  16      146.21      183.62     39.62 o 
  -1  13  16       25.56       -0.30     38.00 o 
   0  13  16       22.67       64.51     33.96 o 
  -8   1  17        9.98       34.45     25.04 o 
  -7   1  17       51.64       74.03     25.03 o 
  -6   1  17        3.87       11.58     18.28 o 
  -5   1  17       10.83       20.63     17.52 o 
  -4   1  17      111.79      107.15     20.00 o 
  -3   1  17      130.98      129.53     22.14 o 
  -2   1  17       65.11       61.08     16.88 o 
  -1   1  17       66.58       57.58     19.57 o 
   0   1  17        0.49       21.69     23.43 o 
   1   1  17      251.51      244.46     50.03 o 
   2   1  17       36.58       26.16     25.96 o 
   3   1  17       65.48       91.51     31.80 o 
   4   1  17        5.60        0.98     31.83 o 
  -8   2  17       13.15       42.87     23.85 o 
  -7   2  17        0.30      -24.16     18.04 o 
  -6   2  17       11.69       29.95     23.64 o 
  -5   2  17        2.12       -8.13     16.47 o 
  -4   2  17       17.37       25.57     17.04 o 
  -3   2  17       35.40       41.89     15.82 o 
  -2   2  17        4.94       12.74     17.38 o 
  -1   2  17      147.62      175.39     28.65 o 
   0   2  17       23.53       35.84     48.45 o 
   1   2  17       15.86       36.10     34.20 o 
   2   2  17        3.94       22.80     37.37 o 
   3   2  17       12.76       17.04     26.19 o 
   4   2  17       16.70       18.59     32.30 o 
  -7   3  17        0.02        4.10     25.16 o 
  -6   3  17        1.15        4.98     18.95 o 
  -5   3  17        0.07       -3.12     17.24 o 
  -4   3  17        0.02       21.16     16.21 o 
  -3   3  17       57.03       53.35     23.55 o 
  -2   3  17       10.31       -1.23     16.68 o 
  -1   3  17      165.59      143.16     28.12 o 
   0   3  17       13.63       10.95     23.25 o 
   1   3  17        5.23       -5.58     22.14 o 
   2   3  17        2.94      -16.47     32.30 o 
   3   3  17       51.53       76.00     46.23 o 
   4   3  17       74.18       16.27     30.89 o 
  -7   4  17        0.78       28.40     23.01 o 
  -6   4  17       12.71       31.13     24.29 o 
  -5   4  17       26.57       47.87     19.41 o 
  -4   4  17        9.31       10.41     19.61 o 
  -3   4  17       57.07      107.04     23.27 o 
  -2   4  17       41.17       45.98     20.36 o 
  -1   4  17        9.86       60.84     25.87 o 
   0   4  17      140.38      128.77     24.20 o 
   1   4  17      163.56      191.28     38.00 o 
   2   4  17        2.37       -3.31     38.95 o 
   3   4  17       30.55      -39.27     36.10 o 
   4   4  17       20.47      -18.37     42.43 o 
  -7   5  17       19.34       36.28     23.61 o 
  -6   5  17        0.12      -10.59     18.99 o 
  -5   5  17        6.92       -0.82     21.69 o 
  -4   5  17        2.73       18.91     20.49 o 
  -3   5  17        0.96       -7.29     18.17 o 
  -2   5  17       18.07       11.11     18.25 o 
  -1   5  17       71.36       57.22     25.93 o 
   0   5  17       53.89       51.81     21.15 o 
   1   5  17       10.80       -3.44     25.03 o 
   2   5  17       36.75       -3.61     26.58 o 
   3   5  17        7.64       -1.24     27.09 o 
   4   5  17       12.97       38.63     44.97 o 
  -7   6  17        4.64       35.08     26.52 o 
  -6   6  17        3.02        6.25     22.98 o 
  -5   6  17       30.50       31.58     22.34 o 
  -4   6  17       50.32       36.61     21.55 o 
  -3   6  17      138.92      111.38     23.82 o 
  -2   6  17       72.85       46.00     26.86 o 
  -1   6  17        0.23      -21.03     23.35 o 
   0   6  17       21.77       27.28     20.74 o 
   1   6  17       45.67       53.79     28.17 o 
   2   6  17       58.93       66.51     31.51 o 
   3   6  17       18.18       34.00     31.71 o 
  -7   7  17        3.51       -3.91     27.10 o 
  -6   7  17        4.01      -22.19     22.03 o 
  -5   7  17       38.60       35.23     25.08 o 
  -4   7  17      178.41      160.52     28.31 o 
  -3   7  17       22.08       60.73     23.04 o 
  -2   7  17      655.68      704.25     74.10 o 
  -1   7  17       14.43      -23.35     23.72 o 
   0   7  17        5.30       26.49     21.22 o 
   1   7  17       16.74       16.31     26.96 o 
   2   7  17       17.45       40.85     30.23 o 
   3   7  17        0.51       10.72     30.17 o 
  -6   8  17        8.44       15.88     26.14 o 
  -5   8  17       24.91       18.26     23.36 o 
  -4   8  17        4.22       -2.62     20.65 o 
  -3   8  17        1.32       22.56     22.28 o 
  -2   8  17        7.35      -19.63     36.73 o 
  -1   8  17       51.99       73.85     30.86 o 
   0   8  17        2.30      -17.67     36.10 o 
   1   8  17        7.76       19.24     21.68 o 
   2   8  17       13.52       37.07     41.80 o 
   3   8  17       27.16       42.95     32.81 o 
  -6   9  17        0.09      -13.63     25.18 o 
  -5   9  17       29.41       20.65     25.12 o 
  -4   9  17       13.10        1.31     22.23 o 
  -3   9  17        8.03       -8.65     27.31 o 
  -2   9  17       55.72       60.98     31.83 o 
  -1   9  17        4.32       33.88     28.21 o 
   0   9  17        0.75       43.73     29.64 o 
   1   9  17        4.93       12.53     23.16 o 
   2   9  17       10.50       22.66     30.36 o 
  -5  10  17       23.41       56.17     26.48 o 
  -4  10  17        6.05       30.16     24.75 o 
  -3  10  17        1.34       14.76     28.49 o 
  -2  10  17        0.33        1.21     28.67 o 
  -1  10  17        7.58       10.95     27.22 o 
   0  10  17       14.20       -6.39     28.12 o 
   1  10  17        6.51        9.95     23.72 o 
   2  10  17       29.91       85.18     34.93 o 
  -4  11  17       12.53       14.82     24.51 o 
  -3  11  17        9.39       -3.17     40.53 o 
  -2  11  17        9.77       18.68     39.58 o 
  -1  11  17        1.49      -14.35     42.75 o 
   0  11  17       41.14       12.65     52.88 o 
   1  11  17        2.28      -17.09     30.67 o 
  -3  12  17        5.53       27.45     32.54 o 
  -2  12  17       31.32       49.73     32.64 o 
  -1  12  17        1.90        0.32     38.63 o 
   0  12  17       10.56        6.97     46.55 o 
  -7   0  18      106.95       34.65     33.18 o 
  -6   0  18       67.64       90.38     33.44 o 
  -5   0  18       18.43        7.55     25.51 o 
  -4   0  18      212.09      269.79     53.20 o 
  -3   0  18      131.95       86.20     44.65 o 
  -2   0  18      161.64      153.95     29.55 o 
   1   0  18      551.39      712.48     75.36 o 
   2   0  18      127.49      207.10     53.83 o 
   3   0  18       17.19       -0.63     43.70 o 
   4   0  18       48.39       64.60     51.30 o 
  -7   1  18      168.01      167.28     44.24 o 
  -6   1  18      147.35      194.10     26.62 o 
  -5   1  18      178.24      178.53     29.67 o 
  -4   1  18      253.55      286.45     26.54 o 
  -3   1  18       95.32       80.30     21.83 o 
  -2   1  18      159.97      154.43     29.99 o 
  -1   1  18      309.41      360.81     44.97 o 
   0   1  18      148.95      154.53     46.87 o 
   1   1  18       15.93       53.20     43.07 o 
   2   1  18       92.02       91.64     32.23 o 
   3   1  18      167.49      135.64     38.03 o 
   4   1  18      111.62      145.92     66.18 o 
  -7   2  18       55.30       49.92     23.95 o 
  -6   2  18        0.78       41.45     25.69 o 
  -5   2  18       76.44       51.56     20.08 o 
  -4   2  18      217.45      275.02     26.41 o 
  -3   2  18       80.88      100.84     23.78 o 
  -2   2  18       52.82       57.91     20.02 o 
  -1   2  18      114.14      133.14     29.31 o 
   0   2  18      249.30      278.49     44.02 o 
   1   2  18      453.41      592.79     70.93 o 
   2   2  18      247.81      209.00     56.37 o 
   3   2  18       24.13       21.42     30.23 o 
  -7   3  18       40.72      100.90     37.57 o 
  -6   3  18      335.26      391.38     33.36 o 
  -5   3  18      365.07      371.04     30.54 o 
  -4   3  18        7.50        5.41     19.81 o 
  -3   3  18       54.10       75.25     21.93 o 
  -2   3  18      266.36      222.84     27.65 o 
  -1   3  18     1130.18     1287.84    101.96 o 
   0   3  18      156.15      259.72     35.83 o 
   1   3  18       52.79       74.10     42.43 o 
   2   3  18       11.28        7.60     38.00 o 
   3   3  18        0.96       10.13     41.80 o 
  -7   4  18       99.35       69.70     25.46 o 
  -6   4  18       17.85       44.73     23.26 o 
  -5   4  18       79.69       81.62     25.09 o 
  -4   4  18      450.58      464.37     40.19 o 
  -3   4  18      223.53      208.64     31.88 o 
  -2   4  18       36.01       60.10     31.67 o 
  -1   4  18        1.09      -15.14     23.68 o 
   0   4  18      125.59      144.26     32.65 o 
   1   4  18      102.47       90.25     31.96 o 
   2   4  18      125.10      116.53     51.30 o 
   3   4  18       55.61       77.26     50.03 o 
  -7   5  18       25.18       62.90     30.02 o 
  -6   5  18      150.33      151.83     30.44 o 
  -5   5  18      249.56      226.05     32.66 o 
  -4   5  18      181.34      186.96     29.42 o 
  -3   5  18        0.65      -14.86     19.50 o 
  -2   5  18       99.64      105.99     44.65 o 
  -1   5  18       60.51       57.48     57.32 o 
   0   5  18      127.45      118.13     26.79 o 
   1   5  18       20.06       25.68     50.67 o 
   2   5  18       63.46       53.21     30.61 o 
   3   5  18      124.02      178.60     58.90 o 
  -6   6  18       10.66       -6.16     25.71 o 
  -5   6  18      211.56      226.61     46.69 o 
  -4   6  18      195.71      241.54     39.02 o 
  -3   6  18      285.88      267.96     31.07 o 
  -2   6  18       85.87       70.30     39.27 o 
  -1   6  18       13.30      -32.15     26.17 o 
   0   6  18       58.73       69.16     24.94 o 
   1   6  18      189.17      219.96     89.61 o 
   2   6  18       74.13       93.38     33.81 o 
   3   6  18       87.35       61.86     51.62 o 
  -6   7  18       74.20       89.29     28.36 o 
  -5   7  18      254.60      307.82     45.97 o 
  -4   7  18      214.93      173.91     29.73 o 
  -3   7  18        4.15        6.07     23.29 o 
  -2   7  18      257.28      276.13     55.73 o 
  -1   7  18       76.56      103.69     33.96 o 
   0   7  18       41.52       44.60     30.65 o 
   1   7  18        0.61       36.42     29.11 o 
   2   7  18      136.67      106.12     35.37 o 
  -6   8  18       21.60       25.71     27.49 o 
  -5   8  18        1.39       40.79     26.08 o 
  -4   8  18      264.16      190.28     32.09 o 
  -3   8  18      470.06      445.44     47.65 o 
  -2   8  18       47.65       47.18     35.15 o 
  -1   8  18        4.52      -10.77     26.87 o 
   0   8  18      109.69      114.76     34.03 o 
   1   8  18      116.26      128.85     35.80 o 
   2   8  18      255.07      298.08     44.11 o 
  -5   9  18       73.91       76.03     28.83 o 
  -4   9  18        1.62       13.10     27.81 o 
  -3   9  18       73.23       29.67     33.09 o 
  -2   9  18        6.92       -9.64     27.82 o 
  -1   9  18      138.99      135.96     37.16 o 
   0   9  18      109.97      109.40     42.43 o 
   1   9  18        0.84       23.74     31.17 o 
  -4  10  18       70.59      104.87     30.11 o 
  -3  10  18       63.06       46.87     44.33 o 
  -2  10  18       12.97       -1.31     29.64 o 
  -1  10  18        8.04      -31.62     29.46 o 
   0  10  18       40.45       68.65     34.47 o 
   1  10  18      296.79      340.89     47.57 o 
  -3  11  18       14.25       -2.53     41.80 o 
  -2  11  18       74.66       46.69     49.40 o 
  -1  11  18       41.57       19.95     31.80 o 
   0  11  18       50.79       18.66     31.76 o 
  -7   1  19        0.70       22.04     23.32 o 
  -6   1  19       10.57       30.49     21.29 o 
  -5   1  19       35.45       15.79     24.49 o 
  -4   1  19       20.58       13.18     18.45 o 
  -3   1  19        0.61       10.36     25.51 o 
  -2   1  19       28.68       31.34     25.33 o 
   0   1  19        1.96       35.47     38.63 o 
   1   1  19        0.21       -7.02     26.19 o 
   2   1  19        0.81       31.87     31.56 o 
   3   1  19       14.53       16.15     32.91 o 
  -6   2  19        9.76       14.06     25.81 o 
  -5   2  19       29.77       40.50     20.35 o 
  -4   2  19        1.72      -27.03     23.99 o 
  -3   2  19       22.68       -1.49     20.73 o 
  -2   2  19       98.26       41.26     68.08 o 
  -1   2  19        0.00       40.53     41.17 o 
   0   2  19       36.79        8.23     36.73 o 
   1   2  19        0.26       -8.23     35.47 o 
   2   2  19       88.39      158.96     53.83 o 
   3   2  19       34.58       12.63     51.93 o 
  -6   3  19        7.58        5.68     21.84 o 
  -5   3  19       12.36       21.75     23.69 o 
  -4   3  19       26.32        9.17     22.36 o 
  -3   3  19        1.51      -32.18     19.82 o 
  -2   3  19        0.00       -5.02     44.97 o 
  -1   3  19       13.16        3.67     25.34 o 
   0   3  19       15.65       12.00     27.59 o 
   1   3  19        4.99       -5.07     38.00 o 
   2   3  19        7.57       -8.87     40.53 o 
   3   3  19       40.04       51.83     33.79 o 
  -6   4  19        0.00       -0.85     25.04 o 
  -5   4  19        6.71       -6.40     23.09 o 
  -4   4  19        0.81       15.28     22.24 o 
  -3   4  19       61.05       32.68     38.72 o 
  -2   4  19        2.91      -45.81     22.90 o 
  -1   4  19       12.03      -44.71     24.35 o 
   0   4  19        0.24       11.40     28.76 o 
   1   4  19       11.76       39.27     42.43 o 
   2   4  19       21.01       29.77     43.70 o 
  -6   5  19       22.10       31.50     27.17 o 
  -5   5  19       20.25       29.03     30.87 o 
  -4   5  19        6.13       32.14     24.12 o 
  -3   5  19        7.91       16.90     23.60 o 
  -2   5  19      219.60      107.66     45.60 o 
  -1   5  19        3.06       31.44     29.27 o 
   0   5  19      128.57       90.56     45.60 o 
   1   5  19       22.23       10.90     30.23 o 
   2   5  19        6.08        3.17     42.43 o 
  -6   6  19       38.62       42.63     28.17 o 
  -5   6  19       26.68       60.14     39.86 o 
  -4   6  19       18.87       39.22     25.25 o 
  -3   6  19       92.34      116.27     34.24 o 
  -2   6  19      204.90      105.76     45.60 o 
  -1   6  19        0.12        0.45     28.12 o 
   0   6  19        0.53      -24.07     38.00 o 
   1   6  19       23.32       27.87     33.09 o 
   2   6  19       18.54       84.11     34.69 o 
  -5   7  19        2.25       53.57     28.23 o 
  -4   7  19       68.87       32.79     26.69 o 
  -3   7  19        0.72       54.05     32.91 o 
  -2   7  19        1.99       40.20     32.09 o 
  -1   7  19        2.03       13.30     30.00 o 
   0   7  19       21.18        1.27     43.07 o 
   1   7  19       29.96       20.88     31.00 o 
  -5   8  19        3.17       43.22     29.11 o 
  -4   8  19       11.65       22.65     26.75 o 
  -3   8  19        8.39      -23.20     37.05 o 
  -2   8  19       16.45       33.07     31.76 o 
  -1   8  19       21.84       43.40     38.63 o 
   0   8  19       27.84        6.02     31.11 o 
   1   8  19        9.98       31.73     35.47 o 
  -4   9  19       12.37      -17.35     51.93 o 
  -3   9  19        1.47       -6.33     39.90 o 
  -2   9  19        0.37       10.34     31.65 o 
  -1   9  19        4.05        0.22     31.28 o 
   0   9  19        0.21      -18.70     35.15 o 
  -3  10  19       35.82       -1.27     42.43 o 
  -2  10  19        1.34        3.17     41.17 o 
  -1  10  19        2.43       22.32     34.24 o 
  -6   0  20        3.77      -35.65     46.55 o 
  -5   0  20       46.45       44.71     30.72 o 
  -4   0  20       11.24       -1.90     43.07 o 
   0   0  20      123.71      224.83     54.47 o 
   1   0  20       15.74       57.00     48.77 o 
   2   0  20      162.30      269.16     65.23 o 
  -6   1  20       16.45       15.05     20.87 o 
  -5   1  20        2.35       44.70     25.44 o 
  -4   1  20      128.89       68.02     31.14 o 
  -3   1  20      450.56      377.03     35.33 o 
  -2   1  20       32.37       72.20     43.07 o 
   0   1  20       83.86       41.17     43.07 o 
   1   1  20       76.17       72.02     43.07 o 
   2   1  20       49.05       42.11     33.58 o 
  -6   2  20       70.84       75.32     28.18 o 
  -5   2  20        0.47       11.59     23.40 o 
  -4   2  20        8.78       17.61     29.14 o 
  -3   2  20       41.37       49.90     26.00 o 
  -2   2  20      158.84      136.55     33.63 o 
   0   2  20       16.28        8.87     42.43 o 
   1   2  20        1.45      -25.33     39.90 o 
   2   2  20       26.20       78.31     35.05 o 
  -6   3  20       22.96       70.02     28.39 o 
  -5   3  20       82.04       46.04     27.72 o 
  -4   3  20      280.05      290.48     34.34 o 
  -3   3  20      195.93      185.74     32.73 o 
  -2   3  20       16.94       56.37     41.17 o 
  -1   3  20       72.72       34.20     46.23 o 
   0   3  20        5.50       46.23     40.53 o 
   1   3  20      155.54      167.83     57.63 o 
   2   3  20      130.17       79.16     52.57 o 
  -5   4  20       13.96       11.29     24.75 o 
  -4   4  20        0.04       -1.01     23.43 o 
  -3   4  20        0.47        9.49     29.13 o 
  -2   4  20       90.99      128.56     48.13 o 
  -1   4  20       26.16       86.76     50.67 o 
   0   4  20        8.76      -63.33     42.43 o 
   1   4  20        0.81       36.10     43.70 o 
  -5   5  20       51.82       27.96     30.03 o 
  -4   5  20       56.86       63.29     26.11 o 
  -3   5  20       62.66       99.29     32.73 o 
  -2   5  20       90.26      103.23     49.40 o 
  -1   5  20        2.48        3.71     39.90 o 
   0   5  20       65.38       37.37     48.13 o 
   1   5  20       35.04       20.90     43.70 o 
  -5   6  20      127.81       78.36     30.03 o 
  -4   6  20       30.74       46.72     25.85 o 
  -3   6  20      146.45       90.26     34.45 o 
  -2   6  20       15.65       56.43     35.50 o 
  -1   6  20        5.48       78.58     35.55 o 
   0   6  20       47.87       27.87     48.13 o 
   1   6  20        5.63       14.22     32.36 o 
  -4   7  20      343.85      395.19     41.47 o 
  -3   7  20       77.84       98.07     35.60 o 
  -2   7  20       16.38       27.47     33.44 o 
  -1   7  20       17.29       54.40     34.70 o 
   0   7  20       17.91       17.10     48.77 o 
  -3   8  20       34.60      129.83     55.10 o 
  -2   8  20      119.12      139.73     56.05 o 
  -1   8  20       73.32       98.97     39.27 o 
  -5   1  21        3.14        4.96     45.92 o 
  -4   1  21        9.48        5.26     29.64 o 
  -3   1  21        0.18        6.57     27.31 o 
   0   1  21        6.65       41.00     30.40 o 
   1   1  21        9.95        4.82     30.41 o 
  -5   2  21        1.18       19.88     32.54 o 
  -4   2  21        0.48       -1.08     23.20 o 
  -3   2  21       30.69       69.20     34.47 o 
  -5   3  21        0.14       14.89     26.20 o 
  -4   3  21        5.16       -0.86     23.70 o 
  -3   3  21        4.18       -0.07     43.38 o 
  -2   3  21        0.53      -19.00     39.27 o 
  -4   4  21        0.74      -13.56     24.66 o 
  -3   4  21        4.59        2.30     32.30 o 
  -2   4  21        9.45        8.87     44.33 o 
  -1   4  21       51.59       29.13     51.30 o 
  -4   5  21        8.04        8.49     26.52 o 
  -3   5  21       36.93       37.58     33.34 o 
  -2   5  21       74.22       55.91     35.70 o 
  -1   5  21       31.14       34.20     50.03 o 
  -3   6  21        0.34      -19.16     49.72 o 
  -2   6  21        9.26       -2.79     34.00 o 
  -1   6  21        2.13       10.13     50.67 o 
  -3   2  22       14.08      -22.17     45.60 o 
                                                 
